# Supplementary material for: A biological and genomic comparison of a drug-resistant and a drug-susceptible strain of Candida auris isolated from Beijing, China
Source: Virulence. 2021 Jun 1;12(1):1388–99. doi: 10.1080/21505594.2021.1928410 (PMC8172162; doi:10.1080/21505594.2021.1928410)
Supplement: Supplemental Material [file KVIR_A_1928410_SM5506.zip › DataSet_S1_A4675_0223.xlsx]

## Sheet: Mutations
7120 missense and termination-altering mutations of strains BJCA001 and BJCA002
Mutation ID	Position of protein	Amino acid for BJCA001	Amino acid for BJCA002	GenBank ID	Auris ID	C. albicans ORF (22nd)	C. albicans gene name	Functional description
PIS54672.1_G71C	71	G	C	PIS54672.1	B9J08_002451	orf19.5079	CDR4	Putative ABC transporter superfamily; fluconazole, Sfu1, Hog1, core stress response induced; caspofungin repressed; fluconazole resistance not affected by mutation or correlated with expression; rat catheter and flow
PIS59014.1_T46S	46	T	S	PIS59014.1	B9J08_000479	orf19.5079	CDR4	Putative ABC transporter superfamily; fluconazole, Sfu1, Hog1, core stress response induced; caspofungin repressed; fluconazole resistance not affected by mutation or correlated with expression; rat catheter and flow
PIS59014.1_L279I	279	L	I	PIS59014.1	B9J08_000479	orf19.5079	CDR4	Putative ABC transporter superfamily; fluconazole, Sfu1, Hog1, core stress response induced; caspofungin repressed; fluconazole resistance not affected by mutation or correlated with expression; rat catheter and flow
PIS59014.1_L431W	431	L	W	PIS59014.1	B9J08_000479	orf19.5079	CDR4	Putative ABC transporter superfamily; fluconazole, Sfu1, Hog1, core stress response induced; caspofungin repressed; fluconazole resistance not affected by mutation or correlated with expression; rat catheter and flow
PIS56902.1_V125A	125	V	A	PIS56902.1	B9J08_001448	orf19.922	ERG11	Lanosterol 14-alpha-demethylase; cytochrome P450 family; role in ergosterol biosynthesis; target of azole antifungals; may contribute to drug resistance; azole or flow model biofilm induced; drug treated biofilm induc
PIS56902.1_F126L	126	F	L	PIS56902.1	B9J08_001448	orf19.922	ERG11	Lanosterol 14-alpha-demethylase; cytochrome P450 family; role in ergosterol biosynthesis; target of azole antifungals; may contribute to drug resistance; azole or flow model biofilm induced; drug treated biofilm induc
PIS52366.1_L286F	286	L	F	PIS52366.1	B9J08_003981	orf19.5604	MDR1	Plasma membrane MDR/MFS multidrug efflux pump; methotrexate is preferred substrate; overexpression in drug-resistant clinical isolates confers fluconazole resistance; repressed in young biofilms; rat catheter biofilm
PIS52366.1_V428I	428	V	I	PIS52366.1	B9J08_003981	orf19.5604	MDR1	Plasma membrane MDR/MFS multidrug efflux pump; methotrexate is preferred substrate; overexpression in drug-resistant clinical isolates confers fluconazole resistance; repressed in young biofilms; rat catheter biofilm
PIS52445.1_N647T	647	N	T	PIS52445.1	B9J08_004061	orf19.7372	MRR1	and multidrug resistance; Hap43-induced
PIS49792.1_V13I	13	V	I	PIS49792.1	B9J08_004819	orf19.3188	TAC1A	transcriptional activator of drug-responsive genes (CDR1 and CDR2); binds DRE element; gene in zinc cluster region near MTL locus; resequencing indicates that TAC1 spans orf19.3188 and orf19.3189; Spider biofilm induc
PIS49792.1_S116A	116	S	A	PIS49792.1	B9J08_004819	orf19.3188	TAC1A	transcriptional activator of drug-responsive genes (CDR1 and CDR2); binds DRE element; gene in zinc cluster region near MTL locus; resequencing indicates that TAC1 spans orf19.3188 and orf19.3189; Spider biofilm induc
PIS49792.1_V145E	145	V	E	PIS49792.1	B9J08_004819	orf19.3188	TAC1A	transcriptional activator of drug-responsive genes (CDR1 and CDR2); binds DRE element; gene in zinc cluster region near MTL locus; resequencing indicates that TAC1 spans orf19.3188 and orf19.3189; Spider biofilm induc
PIS49792.1_G149D	149	G	D	PIS49792.1	B9J08_004819	orf19.3188	TAC1A	transcriptional activator of drug-responsive genes (CDR1 and CDR2); binds DRE element; gene in zinc cluster region near MTL locus; resequencing indicates that TAC1 spans orf19.3188 and orf19.3189; Spider biofilm induc
PIS49792.1_C188W	188	C	W	PIS49792.1	B9J08_004819	orf19.3188	TAC1A	transcriptional activator of drug-responsive genes (CDR1 and CDR2); binds DRE element; gene in zinc cluster region near MTL locus; resequencing indicates that TAC1 spans orf19.3188 and orf19.3189; Spider biofilm induc
PIS49792.1_D500E	500	D	E	PIS49792.1	B9J08_004819	orf19.3188	TAC1A	transcriptional activator of drug-responsive genes (CDR1 and CDR2); binds DRE element; gene in zinc cluster region near MTL locus; resequencing indicates that TAC1 spans orf19.3188 and orf19.3189; Spider biofilm induc
PIS49792.1_E560D	560	E	D	PIS49792.1	B9J08_004819	orf19.3188	TAC1A	transcriptional activator of drug-responsive genes (CDR1 and CDR2); binds DRE element; gene in zinc cluster region near MTL locus; resequencing indicates that TAC1 spans orf19.3188 and orf19.3189; Spider biofilm induc
PIS49792.1_E565D	565	E	D	PIS49792.1	B9J08_004819	orf19.3188	TAC1A	transcriptional activator of drug-responsive genes (CDR1 and CDR2); binds DRE element; gene in zinc cluster region near MTL locus; resequencing indicates that TAC1 spans orf19.3188 and orf19.3189; Spider biofilm induc
PIS49792.1_S627G	627	S	G	PIS49792.1	B9J08_004819	orf19.3188	TAC1A	transcriptional activator of drug-responsive genes (CDR1 and CDR2); binds DRE element; gene in zinc cluster region near MTL locus; resequencing indicates that TAC1 spans orf19.3188 and orf19.3189; Spider biofilm induc
PIS49792.1_E758G	758	E	G	PIS49792.1	B9J08_004819	orf19.3188	TAC1A	transcriptional activator of drug-responsive genes (CDR1 and CDR2); binds DRE element; gene in zinc cluster region near MTL locus; resequencing indicates that TAC1 spans orf19.3188 and orf19.3189; Spider biofilm induc
PIS49792.1_S762P	762	S	P	PIS49792.1	B9J08_004819	orf19.3188	TAC1A	transcriptional activator of drug-responsive genes (CDR1 and CDR2); binds DRE element; gene in zinc cluster region near MTL locus; resequencing indicates that TAC1 spans orf19.3188 and orf19.3189; Spider biofilm induc
PIS49792.1_A766T	766	A	T	PIS49792.1	B9J08_004819	orf19.3188	TAC1A	transcriptional activator of drug-responsive genes (CDR1 and CDR2); binds DRE element; gene in zinc cluster region near MTL locus; resequencing indicates that TAC1 spans orf19.3188 and orf19.3189; Spider biofilm induc
PIS56633.1_M249K	249	M	K	PIS56633.1	B9J08_001171	orf19.2608	ADH5	Putative alcohol dehydrogenase; regulated by white-opaque switch; fluconazole-induced; antigenic in murine infection; regulated by Nrg1, Tup1; Hap43, macrophage repressed, flow model biofilm induced; Spider biofilm in
PIS55826.1_N432D	432	N	D	PIS55826.1	B9J08_001932	orf19.2344	ASR1	Heat shock protein; transcript regulated by cAMP, osmotic stress, ciclopirox olamine, ketoconazole; repressed by Cyr1, Ras1; colony morphology-related regulated by Ssn6; stationary phase enriched; Hap43-induced; Spide
PIS58574.1_R160C	160	R	C	PIS58574.1	B9J08_000020	orf19.6854	ATP1	ATP synthase alpha subunit; antigenic in human/mouse; at hyphal surface; ciclopirox, ketoconazole, flucytosine induced; Efg1, caspofungin repressed; may be essential; sumoylation target; stationary phase-enriched; Spi
PIS48615.1_T294S	294	T	S	PIS48615.1	B9J08_005313	orf19.1945	AUR1	synthase; catalyzes the key step in sphingolipid biosynthesis; antifungal drug target; flow model biofilm induced; Spider biofilm induced
PIS54674.1_L289S	289	L	S	PIS54674.1	B9J08_002453	orf19.797	BAT21	Putative branched chain amino acid aminotransferase; regulated by Gcn4, Gcn2; induced in response to amino acid starvation (3-aminotriazole treatment); early-stage flow model biofilm formation
PIS50518.1_R30K	30	R	K	PIS50518.1	B9J08_004346	orf19.2678	BUB1	Putative cell cycle checkpoint kinase; mutation confers increased sensitivity to nocodazole
PIS50518.1_R35K	35	R	K	PIS50518.1	B9J08_004346	orf19.2678	BUB1	Putative cell cycle checkpoint kinase; mutation confers increased sensitivity to nocodazole
PIS50518.1_T244P	244	T	P	PIS50518.1	B9J08_004346	orf19.2678	BUB1	Putative cell cycle checkpoint kinase; mutation confers increased sensitivity to nocodazole
PIS50518.1_S248P	248	S	P	PIS50518.1	B9J08_004346	orf19.2678	BUB1	Putative cell cycle checkpoint kinase; mutation confers increased sensitivity to nocodazole
PIS50518.1_S454P	454	S	P	PIS50518.1	B9J08_004346	orf19.2678	BUB1	Putative cell cycle checkpoint kinase; mutation confers increased sensitivity to nocodazole
PIS50518.1_D480E	480	D	E	PIS50518.1	B9J08_004346	orf19.2678	BUB1	Putative cell cycle checkpoint kinase; mutation confers increased sensitivity to nocodazole
PIS48643.1_S122P	122	S	P	PIS48643.1	B9J08_005344	orf19.1623	CAP1	AP-1 bZIP transcription factor; apoptotic, oxidative stress response/resistance, multidrug resistance; nuclear in oxidative stress; complements S. cerevisiae yap1 mutant; oralpharyngeal candidasis-, human neutrophil,
PIS58732.1_T253A	253	T	A	PIS58732.1	B9J08_000181	orf19.1693	CAS4	RAM cell wall integrity signaling network protein; cell separation, azole sensitivity; needed for hyphal growth; insertion mutation near 3' end of gene increases caspofungin sensitivity; pheromone/hyphal induced; flow
PIS58732.1_G298R	298	G	R	PIS58732.1	B9J08_000181	orf19.1693	CAS4	RAM cell wall integrity signaling network protein; cell separation, azole sensitivity; needed for hyphal growth; insertion mutation near 3' end of gene increases caspofungin sensitivity; pheromone/hyphal induced; flow
PIS58732.1_F405Y	405	F	Y	PIS58732.1	B9J08_000181	orf19.1693	CAS4	RAM cell wall integrity signaling network protein; cell separation, azole sensitivity; needed for hyphal growth; insertion mutation near 3' end of gene increases caspofungin sensitivity; pheromone/hyphal induced; flow
PIS58732.1_N470D	470	N	D	PIS58732.1	B9J08_000181	orf19.1693	CAS4	RAM cell wall integrity signaling network protein; cell separation, azole sensitivity; needed for hyphal growth; insertion mutation near 3' end of gene increases caspofungin sensitivity; pheromone/hyphal induced; flow
PIS51957.1_Q279R	279	Q	R	PIS51957.1	B9J08_003568	orf19.4477	CSH1	Aldo-keto reductase; role in fibronectin adhesion, cell surface hydrophobicity; regulated by temperature, growth phase, benomyl, macrophage interaction; azole resistance associated; Spider biofilm induced; rat catheter biofilm repressed
PIS49843.1_A186S	186	A	S	PIS49843.1	B9J08_004870	orf19.6514	CUP9	Transcription factor; represses SOK1 expression in response to farnesol inhibition; yeast-hypha switch repressed; ketoconazole-induced; Plc1-regulated; colony morphology-related Ssn6 regulation; Spider, flow model bio
PIS58449.1_E218G	218	E	G	PIS58449.1	B9J08_000947	orf19.3682	CWH8	phosphatase; ketoconazole-induced; expression is increased in a fluconazole-resistant isolate; clade-associated gene expression; Hap43p-induced gene
PIS56823.1_K6N	6	K	N	PIS56823.1	B9J08_001368	orf19.4777	DAK2	Putative dihydroxyacetone kinase; repressed by yeast-hypha switch; fluconazole-induced; caspofungin repressed; protein enriched in stationary phase yeast cultures; flow model biofilm induced; rat catheter and Spider b
PIS56823.1_E337G	337	E	G	PIS56823.1	B9J08_001368	orf19.4777	DAK2	Putative dihydroxyacetone kinase; repressed by yeast-hypha switch; fluconazole-induced; caspofungin repressed; protein enriched in stationary phase yeast cultures; flow model biofilm induced; rat catheter and Spider b
PIS56823.1_H372Y	372	H	Y	PIS56823.1	B9J08_001368	orf19.4777	DAK2	Putative dihydroxyacetone kinase; repressed by yeast-hypha switch; fluconazole-induced; caspofungin repressed; protein enriched in stationary phase yeast cultures; flow model biofilm induced; rat catheter and Spider b
PIS56823.1_R534K	534	R	K	PIS56823.1	B9J08_001368	orf19.4777	DAK2	Putative dihydroxyacetone kinase; repressed by yeast-hypha switch; fluconazole-induced; caspofungin repressed; protein enriched in stationary phase yeast cultures; flow model biofilm induced; rat catheter and Spider b
PIS56823.1_E537D	537	E	D	PIS56823.1	B9J08_001368	orf19.4777	DAK2	Putative dihydroxyacetone kinase; repressed by yeast-hypha switch; fluconazole-induced; caspofungin repressed; protein enriched in stationary phase yeast cultures; flow model biofilm induced; rat catheter and Spider b
PIS56823.1_N545K	545	N	K	PIS56823.1	B9J08_001368	orf19.4777	DAK2	Putative dihydroxyacetone kinase; repressed by yeast-hypha switch; fluconazole-induced; caspofungin repressed; protein enriched in stationary phase yeast cultures; flow model biofilm induced; rat catheter and Spider b
PIS56823.1_T586A	586	T	A	PIS56823.1	B9J08_001368	orf19.4777	DAK2	Putative dihydroxyacetone kinase; repressed by yeast-hypha switch; fluconazole-induced; caspofungin repressed; protein enriched in stationary phase yeast cultures; flow model biofilm induced; rat catheter and Spider b
PIS48286.1_D150G	150	D	G	PIS48286.1	B9J08_004971	orf19.4082	DDR48	Immunogenic stress-associated protein; filamentation regulated; induced by benomyl/caspofungin/ketoconazole or in azole-resistant strain; Hog1, farnesol, alkaline repressed; stationary phase enriched; Spider, flow mod
PIS58359.1_S94R	94	S	R	PIS58359.1	B9J08_000856	orf19.5142	DFR1	Trimethoprim resistant dihydrofolate reductase (DHFR), reduces 7,8-dihydrofolate to 5,4,7,8-tetrahydrofolate; binds NADPH; target of drugs that selectively inhibit the fungal enzyme rather than the human enzyme
PIS58359.1_L103F	103	L	F	PIS58359.1	B9J08_000856	orf19.5142	DFR1	Trimethoprim resistant dihydrofolate reductase (DHFR), reduces 7,8-dihydrofolate to 5,4,7,8-tetrahydrofolate; binds NADPH; target of drugs that selectively inhibit the fungal enzyme rather than the human enzyme
PIS56919.1_H46R	46	H	R	PIS56919.1	B9J08_001465	orf19.656	DPP1	Putative diacylglycerol pyrophosphate phosphatase of diacylglycerol production for phospholipid biosynthesis; downregulation correlates with clinical development of fluconazole resistance
PIS56919.1_H234Q	234	H	Q	PIS56919.1	B9J08_001465	orf19.656	DPP1	Putative diacylglycerol pyrophosphate phosphatase of diacylglycerol production for phospholipid biosynthesis; downregulation correlates with clinical development of fluconazole resistance
PIS58868.1_A374S	374	A	S	PIS58868.1	B9J08_000325	orf19.4887	ECM21	Predicted regulator of endcytosis of plasma membrane proteins; fluconazole induced, alkaline induced by Rim101; repressed by caspofungin and in azole-resistant strain overexpressing MDR1; flow model, rat catheter and
PIS58126.1_S32V	32	S	V	PIS58126.1	B9J08_000614	orf19.3010.1	ECM33	GPI-anchored cell wall protein; mutants show cell-wall defects and reduced adhesion, host cell damage, and endocytosis; mutant infection is immunoprotective in murine model; fluconazole-induced; caspofungin repressed
PIS58126.1_K46E	46	K	E	PIS58126.1	B9J08_000614	orf19.3010.1	ECM33	GPI-anchored cell wall protein; mutants show cell-wall defects and reduced adhesion, host cell damage, and endocytosis; mutant infection is immunoprotective in murine model; fluconazole-induced; caspofungin repressed
PIS58126.1_S49V	49	S	V	PIS58126.1	B9J08_000614	orf19.3010.1	ECM33	GPI-anchored cell wall protein; mutants show cell-wall defects and reduced adhesion, host cell damage, and endocytosis; mutant infection is immunoprotective in murine model; fluconazole-induced; caspofungin repressed
PIS58126.1_N55K	55	N	K	PIS58126.1	B9J08_000614	orf19.3010.1	ECM33	GPI-anchored cell wall protein; mutants show cell-wall defects and reduced adhesion, host cell damage, and endocytosis; mutant infection is immunoprotective in murine model; fluconazole-induced; caspofungin repressed
PIS58126.1_I58L	58	I	L	PIS58126.1	B9J08_000614	orf19.3010.1	ECM33	GPI-anchored cell wall protein; mutants show cell-wall defects and reduced adhesion, host cell damage, and endocytosis; mutant infection is immunoprotective in murine model; fluconazole-induced; caspofungin repressed
PIS58126.1_R64Q	64	R	Q	PIS58126.1	B9J08_000614	orf19.3010.1	ECM33	GPI-anchored cell wall protein; mutants show cell-wall defects and reduced adhesion, host cell damage, and endocytosis; mutant infection is immunoprotective in murine model; fluconazole-induced; caspofungin repressed
PIS58126.1_L66F	66	L	F	PIS58126.1	B9J08_000614	orf19.3010.1	ECM33	GPI-anchored cell wall protein; mutants show cell-wall defects and reduced adhesion, host cell damage, and endocytosis; mutant infection is immunoprotective in murine model; fluconazole-induced; caspofungin repressed
PIS58126.1_S68F	68	S	F	PIS58126.1	B9J08_000614	orf19.3010.1	ECM33	GPI-anchored cell wall protein; mutants show cell-wall defects and reduced adhesion, host cell damage, and endocytosis; mutant infection is immunoprotective in murine model; fluconazole-induced; caspofungin repressed
PIS58126.1_P70S	70	P	S	PIS58126.1	B9J08_000614	orf19.3010.1	ECM33	GPI-anchored cell wall protein; mutants show cell-wall defects and reduced adhesion, host cell damage, and endocytosis; mutant infection is immunoprotective in murine model; fluconazole-induced; caspofungin repressed
PIS58126.1_C78Y	78	C	Y	PIS58126.1	B9J08_000614	orf19.3010.1	ECM33	GPI-anchored cell wall protein; mutants show cell-wall defects and reduced adhesion, host cell damage, and endocytosis; mutant infection is immunoprotective in murine model; fluconazole-induced; caspofungin repressed
PIS58126.1_S81F	81	S	F	PIS58126.1	B9J08_000614	orf19.3010.1	ECM33	GPI-anchored cell wall protein; mutants show cell-wall defects and reduced adhesion, host cell damage, and endocytosis; mutant infection is immunoprotective in murine model; fluconazole-induced; caspofungin repressed
PIS58126.1_S94L	94	S	L	PIS58126.1	B9J08_000614	orf19.3010.1	ECM33	GPI-anchored cell wall protein; mutants show cell-wall defects and reduced adhesion, host cell damage, and endocytosis; mutant infection is immunoprotective in murine model; fluconazole-induced; caspofungin repressed
PIS58126.1_G102D	102	G	D	PIS58126.1	B9J08_000614	orf19.3010.1	ECM33	GPI-anchored cell wall protein; mutants show cell-wall defects and reduced adhesion, host cell damage, and endocytosis; mutant infection is immunoprotective in murine model; fluconazole-induced; caspofungin repressed
PIS58126.1_C111R	111	C	R	PIS58126.1	B9J08_000614	orf19.3010.1	ECM33	GPI-anchored cell wall protein; mutants show cell-wall defects and reduced adhesion, host cell damage, and endocytosis; mutant infection is immunoprotective in murine model; fluconazole-induced; caspofungin repressed
PIS58126.1_I134L	134	I	L	PIS58126.1	B9J08_000614	orf19.3010.1	ECM33	GPI-anchored cell wall protein; mutants show cell-wall defects and reduced adhesion, host cell damage, and endocytosis; mutant infection is immunoprotective in murine model; fluconazole-induced; caspofungin repressed
PIS50554.1_S81A	81	S	A	PIS50554.1	B9J08_004382	orf19.4255	ECM331	GPI-anchored protein; mainly at plasma membrane, also at cell wall; Hap43, caspofungin-induced; Plc1-regulated; Hog1, Rim101-repressed; colony morphology-related regulated by Ssn6; induced by ketoconazole and hypoxia
PIS50554.1_I82V	82	I	V	PIS50554.1	B9J08_004382	orf19.4255	ECM331	GPI-anchored protein; mainly at plasma membrane, also at cell wall; Hap43, caspofungin-induced; Plc1-regulated; Hog1, Rim101-repressed; colony morphology-related regulated by Ssn6; induced by ketoconazole and hypoxia
PIS54960.1_T628S	628	T	S	PIS54960.1	B9J08_002109	orf19.3066	ENG1	Endo-1,3-beta-glucanase; ortholog of S. cerevisiae Dse4 needed for cell separation; caspofungin, fluconazole repressed; repressed by alpha pheromone in SpiderM medium; flow model biofilm induced; rat catheter biofilm
PIS54960.1_N954K	954	N	K	PIS54960.1	B9J08_002109	orf19.3066	ENG1	Endo-1,3-beta-glucanase; ortholog of S. cerevisiae Dse4 needed for cell separation; caspofungin, fluconazole repressed; repressed by alpha pheromone in SpiderM medium; flow model biofilm induced; rat catheter biofilm
PIS48258.1_D39E	39	D	E	PIS48258.1	B9J08_004943	orf19.6026	ERG2	C-8 sterol isomerase; enzyme of ergosterol biosynthesis; converts fecosterol to episterol; mutant is hypersensitive to multiple drugs; ketoconazole-induced; flow model and Spider biofilm repressed
PIS56844.1_P82L	82	P	L	PIS56844.1	B9J08_001389	orf19.4606	ERG8	Putative phosphomevalonate kinase; enzyme of the mevalonate pathway of isoprenoid biosynthesis; transcript regulated by Nrg1; possible drug target; not conserved in H. sapiens
PIS52286.1_V357D	357	V	D	PIS52286.1	B9J08_003900	orf19.3356	ESP1	Putative caspase-like cysteine protease; mutation confers increased sensitivity to nocodazole; periodic mRNA expression, peak at cell-cycle S/G2 phase; mRNA binds She3
PIS52286.1_S772T	772	S	T	PIS52286.1	B9J08_003900	orf19.3356	ESP1	Putative caspase-like cysteine protease; mutation confers increased sensitivity to nocodazole; periodic mRNA expression, peak at cell-cycle S/G2 phase; mRNA binds She3
PIS56756.1_P779F	779	P	F	PIS56756.1	B9J08_001296	orf19.979	FAS1	Beta subunit of fatty-acid synthase; multifunctional enzyme; Hap43, fluconazole-induced; amphotericin B, caspofungin repressed; macrophage/pseudohyphal-induced; flow model and Spider biofilm repressed
PIS56756.1_D941V	941	D	V	PIS56756.1	B9J08_001296	orf19.979	FAS1	Beta subunit of fatty-acid synthase; multifunctional enzyme; Hap43, fluconazole-induced; amphotericin B, caspofungin repressed; macrophage/pseudohyphal-induced; flow model and Spider biofilm repressed
PIS56756.1_A1196V	1196	A	V	PIS56756.1	B9J08_001296	orf19.979	FAS1	Beta subunit of fatty-acid synthase; multifunctional enzyme; Hap43, fluconazole-induced; amphotericin B, caspofungin repressed; macrophage/pseudohyphal-induced; flow model and Spider biofilm repressed
PIS56756.1_T2024S	2024	T	S	PIS56756.1	B9J08_001296	orf19.979	FAS1	Beta subunit of fatty-acid synthase; multifunctional enzyme; Hap43, fluconazole-induced; amphotericin B, caspofungin repressed; macrophage/pseudohyphal-induced; flow model and Spider biofilm repressed
PIS54641.1_G305S	305	G	S	PIS54641.1	B9J08_002420	orf19.5949	FAS2	Alpha subunit of fatty-acid synthase; required for virulence in mouse systemic infection and rat oropharyngeal infection models; regulated by Efg1; fluconazole-induced; amphotericin B repressed; flow model and Spider
PIS54641.1_Y989H	989	Y	H	PIS54641.1	B9J08_002420	orf19.5949	FAS2	Alpha subunit of fatty-acid synthase; required for virulence in mouse systemic infection and rat oropharyngeal infection models; regulated by Efg1; fluconazole-induced; amphotericin B repressed; flow model and Spider
PIS54641.1_F1255Y	1255	F	Y	PIS54641.1	B9J08_002420	orf19.5949	FAS2	Alpha subunit of fatty-acid synthase; required for virulence in mouse systemic infection and rat oropharyngeal infection models; regulated by Efg1; fluconazole-induced; amphotericin B repressed; flow model and Spider
PIS56693.1_D110N	110	D	N	PIS56693.1	B9J08_001232	orf19.6817	FCR1	Transcription factor; repressor of fluconazole/ketoconazole/brefeldin A resistance; Tn mutation enhances filamentation; partially rescues S. cerevisiae pdr1 pdr3 fluconazole sensitivity; rat catheter biofilm induced/S
PIS49795.1_Q46H	46	Q	H	PIS49795.1	B9J08_004822	orf19.3193	FCR3	bZIP transcription factor; ortholog of S. cerevisiae Yap3; partially complements fluconazole sensitivity of S. cerevisiae pdr1 pdr3; Hap43-induced; required for yeast cell adherence to silicone substrate; flow model b
PIS49795.1_S73N	73	S	N	PIS49795.1	B9J08_004822	orf19.3193	FCR3	bZIP transcription factor; ortholog of S. cerevisiae Yap3; partially complements fluconazole sensitivity of S. cerevisiae pdr1 pdr3; Hap43-induced; required for yeast cell adherence to silicone substrate; flow model b
PIS49795.1_S244T	244	S	T	PIS49795.1	B9J08_004822	orf19.3193	FCR3	bZIP transcription factor; ortholog of S. cerevisiae Yap3; partially complements fluconazole sensitivity of S. cerevisiae pdr1 pdr3; Hap43-induced; required for yeast cell adherence to silicone substrate; flow model b
PIS58876.1_Y32L	32	Y	L	PIS58876.1	B9J08_000333	orf19.2303	FGR16	Protein lacking an ortholog in S. cerevisiae; transposon mutation affects filamentous growth; fluconazole-downregulated
PIS58876.1_K109R	109	K	R	PIS58876.1	B9J08_000333	orf19.2303	FGR16	Protein lacking an ortholog in S. cerevisiae; transposon mutation affects filamentous growth; fluconazole-downregulated
PIS58876.1_M111I	111	M	I	PIS58876.1	B9J08_000333	orf19.2303	FGR16	Protein lacking an ortholog in S. cerevisiae; transposon mutation affects filamentous growth; fluconazole-downregulated
PIS58876.1_L138V	138	L	V	PIS58876.1	B9J08_000333	orf19.2303	FGR16	Protein lacking an ortholog in S. cerevisiae; transposon mutation affects filamentous growth; fluconazole-downregulated
PIS58876.1_G188D	188	G	D	PIS58876.1	B9J08_000333	orf19.2303	FGR16	Protein lacking an ortholog in S. cerevisiae; transposon mutation affects filamentous growth; fluconazole-downregulated
PIS50640.1_K506R	506	K	R	PIS50640.1	B9J08_004468	orf19.5634	FRP1	Ferric reductase; alkaline-induced by Rim101; iron-chelation-induced by CCAAT-binding factor; fluconazole-repressed; ciclopirox-, hypoxia-, Hap43-induced; colony morphology-related regulation by Ssn6; Spider and flow
PIS50640.1_P541L	541	P	L	PIS50640.1	B9J08_004468	orf19.5634	FRP1	Ferric reductase; alkaline-induced by Rim101; iron-chelation-induced by CCAAT-binding factor; fluconazole-repressed; ciclopirox-, hypoxia-, Hap43-induced; colony morphology-related regulation by Ssn6; Spider and flow
PIS58249.1_A269T	269	A	T	PIS58249.1	B9J08_000740	orf19.4716	GDH3	NADP-glutamate dehydrogenase; Nrg1, Plc1 regulated; hypha, hypoxia, Efg1-repressed; Rim101-induced at pH 8; GlcNAc, ciclopirox, ketoconazole induced; exp and stationary phase protein; Spider biofilm repressed; rat cat
PIS52206.1_Y269N	269	Y	N	PIS52206.1	B9J08_003819	orf19.4147	GLR1	Glutathione reductase; upregulated by human neutrophils; oxidative stress-induced regulation via Cap1p; overexpression correlates with multidrug resistance in a cap1 mutant, farnesol induced; stationary phase enriched
PIS52206.1_F276Y	276	F	Y	PIS52206.1	B9J08_003819	orf19.4147	GLR1	Glutathione reductase; upregulated by human neutrophils; oxidative stress-induced regulation via Cap1p; overexpression correlates with multidrug resistance in a cap1 mutant, farnesol induced; stationary phase enriched
PIS48620.1_P247S	247	P	S	PIS48620.1	B9J08_005320	orf19.6977	GPI1	Putative protein of GPI synthesis; expression is reduced in a fluconazole-resistant isolate
PIS48620.1_Q342S	342	Q	S	PIS48620.1	B9J08_005320	orf19.6977	GPI1	Putative protein of GPI synthesis; expression is reduced in a fluconazole-resistant isolate
PIS49801.1_D50E	50	D	E	PIS49801.1	B9J08_004828	orf19.4309	GRP2	Methylglyoxal reductase; regulation associated with azole resistance; induced in core stress response or by oxidative stress via Cap1, fluphenazine, benomyl, by Hap43 or with long term fluconazole treatment; Spider bi
PIS49801.1_K71R	71	K	R	PIS49801.1	B9J08_004828	orf19.4309	GRP2	Methylglyoxal reductase; regulation associated with azole resistance; induced in core stress response or by oxidative stress via Cap1, fluphenazine, benomyl, by Hap43 or with long term fluconazole treatment; Spider bi
PIS49801.1_S91P	91	S	P	PIS49801.1	B9J08_004828	orf19.4309	GRP2	Methylglyoxal reductase; regulation associated with azole resistance; induced in core stress response or by oxidative stress via Cap1, fluphenazine, benomyl, by Hap43 or with long term fluconazole treatment; Spider bi
PIS49801.1_N92D	92	N	D	PIS49801.1	B9J08_004828	orf19.4309	GRP2	Methylglyoxal reductase; regulation associated with azole resistance; induced in core stress response or by oxidative stress via Cap1, fluphenazine, benomyl, by Hap43 or with long term fluconazole treatment; Spider bi
PIS49801.1_K95R	95	K	R	PIS49801.1	B9J08_004828	orf19.4309	GRP2	Methylglyoxal reductase; regulation associated with azole resistance; induced in core stress response or by oxidative stress via Cap1, fluphenazine, benomyl, by Hap43 or with long term fluconazole treatment; Spider bi
PIS49801.1_F109L	109	F	L	PIS49801.1	B9J08_004828	orf19.4309	GRP2	Methylglyoxal reductase; regulation associated with azole resistance; induced in core stress response or by oxidative stress via Cap1, fluphenazine, benomyl, by Hap43 or with long term fluconazole treatment; Spider bi
PIS49801.1_S160N	160	S	N	PIS49801.1	B9J08_004828	orf19.4309	GRP2	Methylglyoxal reductase; regulation associated with azole resistance; induced in core stress response or by oxidative stress via Cap1, fluphenazine, benomyl, by Hap43 or with long term fluconazole treatment; Spider bi
PIS49801.1_A163T	163	A	T	PIS49801.1	B9J08_004828	orf19.4309	GRP2	Methylglyoxal reductase; regulation associated with azole resistance; induced in core stress response or by oxidative stress via Cap1, fluphenazine, benomyl, by Hap43 or with long term fluconazole treatment; Spider bi
PIS49801.1_A175T	175	A	T	PIS49801.1	B9J08_004828	orf19.4309	GRP2	Methylglyoxal reductase; regulation associated with azole resistance; induced in core stress response or by oxidative stress via Cap1, fluphenazine, benomyl, by Hap43 or with long term fluconazole treatment; Spider bi
PIS49801.1_S190T	190	S	T	PIS49801.1	B9J08_004828	orf19.4309	GRP2	Methylglyoxal reductase; regulation associated with azole resistance; induced in core stress response or by oxidative stress via Cap1, fluphenazine, benomyl, by Hap43 or with long term fluconazole treatment; Spider bi
PIS49801.1_F198L	198	F	L	PIS49801.1	B9J08_004828	orf19.4309	GRP2	Methylglyoxal reductase; regulation associated with azole resistance; induced in core stress response or by oxidative stress via Cap1, fluphenazine, benomyl, by Hap43 or with long term fluconazole treatment; Spider bi
PIS49801.1_N204D	204	N	D	PIS49801.1	B9J08_004828	orf19.4309	GRP2	Methylglyoxal reductase; regulation associated with azole resistance; induced in core stress response or by oxidative stress via Cap1, fluphenazine, benomyl, by Hap43 or with long term fluconazole treatment; Spider bi
PIS49801.1_L264M	264	L	M	PIS49801.1	B9J08_004828	orf19.4309	GRP2	Methylglyoxal reductase; regulation associated with azole resistance; induced in core stress response or by oxidative stress via Cap1, fluphenazine, benomyl, by Hap43 or with long term fluconazole treatment; Spider bi
PIS49801.1_A286T	286	A	T	PIS49801.1	B9J08_004828	orf19.4309	GRP2	Methylglyoxal reductase; regulation associated with azole resistance; induced in core stress response or by oxidative stress via Cap1, fluphenazine, benomyl, by Hap43 or with long term fluconazole treatment; Spider bi
PIS49801.1_L315I	315	L	I	PIS49801.1	B9J08_004828	orf19.4309	GRP2	Methylglyoxal reductase; regulation associated with azole resistance; induced in core stress response or by oxidative stress via Cap1, fluphenazine, benomyl, by Hap43 or with long term fluconazole treatment; Spider bi
PIS49801.1_S322P	322	S	P	PIS49801.1	B9J08_004828	orf19.4309	GRP2	Methylglyoxal reductase; regulation associated with azole resistance; induced in core stress response or by oxidative stress via Cap1, fluphenazine, benomyl, by Hap43 or with long term fluconazole treatment; Spider bi
PIS58166.1_S146G	146	S	G	PIS58166.1	B9J08_000656	orf19.4309	GRP2	Methylglyoxal reductase; regulation associated with azole resistance; induced in core stress response or by oxidative stress via Cap1, fluphenazine, benomyl, by Hap43 or with long term fluconazole treatment; Spider bi
PIS58379.1_S110L	110	S	L	PIS58379.1	B9J08_000876	orf19.6884	GWT1	Inositol acyltransferase with role in early steps of GPI anchor biosynthetic process; antifungal drug target
PIS58379.1_D191G	191	D	G	PIS58379.1	B9J08_000876	orf19.6884	GWT1	Inositol acyltransferase with role in early steps of GPI anchor biosynthetic process; antifungal drug target
PIS58379.1_S206L	206	S	L	PIS58379.1	B9J08_000876	orf19.6884	GWT1	Inositol acyltransferase with role in early steps of GPI anchor biosynthetic process; antifungal drug target
PIS58379.1_I260V	260	I	V	PIS58379.1	B9J08_000876	orf19.6884	GWT1	Inositol acyltransferase with role in early steps of GPI anchor biosynthetic process; antifungal drug target
PIS58379.1_T285S	285	T	S	PIS58379.1	B9J08_000876	orf19.6884	GWT1	Inositol acyltransferase with role in early steps of GPI anchor biosynthetic process; antifungal drug target
PIS54701.1_T9I	9	T	I	PIS54701.1	B9J08_002480	orf19.2023	HGT7	Putative MFS glucose transporter; glucose, fluconazole, Snf3 induced, expressed at high glucose; 20 member C. albicans glucose transporter family; 12 TM regions predicted; flow model biofilm induced; Spider biofilm re
PIS51365.1_S32P	32	S	P	PIS51365.1	B9J08_002944	orf19.183	HIS3	Imidazoleglycerol-phosphate dehydratase, enzyme of histidine biosynthesis; functionally complements S. cerevisiae his3-1 mutation; hyphal-induced expression; regulated by Gcn2p and Gcn4p; fungal-specific (no human or
PIS51627.1_S522T	522	S	T	PIS51627.1	B9J08_003224	orf19.1031	HMG1	HMG-CoA reductase; enzyme of sterol pathway; inhibited by lovastatin; gene not transcriptionally regulated in response to lovastatin and fluconazole
PIS51627.1_I1001T	1001	I	T	PIS51627.1	B9J08_003224	orf19.1031	HMG1	HMG-CoA reductase; enzyme of sterol pathway; inhibited by lovastatin; gene not transcriptionally regulated in response to lovastatin and fluconazole
PIS52016.1_K68R	68	K	R	PIS52016.1	B9J08_003627	orf19.822	HSP21	Small heat shock protein; role in stress response and virulence; fluconazole-downregulated; induced in cyr1 or ras1 mutant; stationary phase enriched protein; detected in some, not all, biofilm extracts; Spider biofil
PIS52016.1_K103M	103	K	M	PIS52016.1	B9J08_003627	orf19.822	HSP21	Small heat shock protein; role in stress response and virulence; fluconazole-downregulated; induced in cyr1 or ras1 mutant; stationary phase enriched protein; detected in some, not all, biofilm extracts; Spider biofil
PIS52016.1_F170L	170	F	L	PIS52016.1	B9J08_003627	orf19.822	HSP21	Small heat shock protein; role in stress response and virulence; fluconazole-downregulated; induced in cyr1 or ras1 mutant; stationary phase enriched protein; detected in some, not all, biofilm extracts; Spider biofil
PIS54786.1_K29E	29	K	E	PIS54786.1	B9J08_002566	orf19.542	HXK2	Hexokinase II; antigenic in humans; repressed by human neutrophils; Efg1-regulated; fluconazole-induced; gene regulation by Ssn6; present in exponential and stationary growth phase; flow model biofilm induced; Spider
PIS54786.1_Y169F	169	Y	F	PIS54786.1	B9J08_002566	orf19.542	HXK2	Hexokinase II; antigenic in humans; repressed by human neutrophils; Efg1-regulated; fluconazole-induced; gene regulation by Ssn6; present in exponential and stationary growth phase; flow model biofilm induced; Spider
PIS54675.1_I135V	135	I	V	PIS54675.1	B9J08_002454	orf19.796	HYM1	Protein of RAM cell wall integrity signaling network; involved in regulation of Ace2 activity and cellular morphogenesis; role in cell separation, azole sensitivity; required for hyphal growth
PIS56641.1_E50D	50	E	D	PIS56641.1	B9J08_001179	orf19.2568	IFU5	Predicted membrane protein; estradiol-induced; upregulation associated with CDR1 and CDR2 overexpression or fluphenazine; putative drug-responsive regulatory site; similar to S. cerevisiae Wwm1p; Hap43-repressed; Spid
PIS55524.1_R98K	98	R	K	PIS55524.1	B9J08_001624	orf19.2138	ILS1	Putative isoleucyl-tRNA synthetase, the target of drugs including the cyclic beta-amino acid icofungipen/PLD-118/BAY-10-8888 and mupirocin; protein present in exponential and stationary growth phase yeast cultures
PIS55524.1_T270A	270	T	A	PIS55524.1	B9J08_001624	orf19.2138	ILS1	Putative isoleucyl-tRNA synthetase, the target of drugs including the cyclic beta-amino acid icofungipen/PLD-118/BAY-10-8888 and mupirocin; protein present in exponential and stationary growth phase yeast cultures
PIS51366.1_T162I	162	T	I	PIS51366.1	B9J08_002945	orf19.191	KIC1	Member of the GCK-III subfamily of eukaryotic Ste20p kinases; in RAM cell wall integrity signaling network; role in cell separation, azole sensitivity; required for hyphal growth; constitutive expression is MTL, white
PIS51366.1_D246E	246	D	E	PIS51366.1	B9J08_002945	orf19.191	KIC1	Member of the GCK-III subfamily of eukaryotic Ste20p kinases; in RAM cell wall integrity signaling network; role in cell separation, azole sensitivity; required for hyphal growth; constitutive expression is MTL, white
PIS51366.1_S617F	617	S	F	PIS51366.1	B9J08_002945	orf19.191	KIC1	Member of the GCK-III subfamily of eukaryotic Ste20p kinases; in RAM cell wall integrity signaling network; role in cell separation, azole sensitivity; required for hyphal growth; constitutive expression is MTL, white
PIS56925.1_K273R	273	K	R	PIS56925.1	B9J08_001471	orf19.661	KRR1	Putative nucleolar protein; repressed benomyl treatment or in an azole-resistant strain that overexpresses MDR1; F-12/CO2 early biofilm induced
PIS56925.1_R321L	321	R	L	PIS56925.1	B9J08_001471	orf19.661	KRR1	Putative nucleolar protein; repressed benomyl treatment or in an azole-resistant strain that overexpresses MDR1; F-12/CO2 early biofilm induced
PIS56925.1_Q330K	330	Q	K	PIS56925.1	B9J08_001471	orf19.661	KRR1	Putative nucleolar protein; repressed benomyl treatment or in an azole-resistant strain that overexpresses MDR1; F-12/CO2 early biofilm induced
PIS56925.1_T336K	336	T	K	PIS56925.1	B9J08_001471	orf19.661	KRR1	Putative nucleolar protein; repressed benomyl treatment or in an azole-resistant strain that overexpresses MDR1; F-12/CO2 early biofilm induced
PIS56925.1_E337D	337	E	D	PIS56925.1	B9J08_001471	orf19.661	KRR1	Putative nucleolar protein; repressed benomyl treatment or in an azole-resistant strain that overexpresses MDR1; F-12/CO2 early biofilm induced
PIS56925.1_E343G	343	E	G	PIS56925.1	B9J08_001471	orf19.661	KRR1	Putative nucleolar protein; repressed benomyl treatment or in an azole-resistant strain that overexpresses MDR1; F-12/CO2 early biofilm induced
PIS56925.1_E358V	358	E	V	PIS56925.1	B9J08_001471	orf19.661	KRR1	Putative nucleolar protein; repressed benomyl treatment or in an azole-resistant strain that overexpresses MDR1; F-12/CO2 early biofilm induced
PIS58569.1_K392Q	392	K	Q	PIS58569.1	B9J08_000015	orf19.772	LYS21	Homocitrate synthase, major isoform; lysine biosynthesis; expression increased in a fluconazole-resistant isolate; colony morphology-related gene regulation by Ssn6; ketoconazole-repressed; regulated by Gcn2, Gcn4, Ha
PIS52070.1_Y61D	61	Y	D	PIS52070.1	B9J08_003681	orf19.3507	MCR1	NADH-cytochrome-b5 reductase; soluble in hyphae; alkaline downregulated; farnesol, ketoconazole or flucytosine induced; protein present in exponential and stationary growth phase yeast; YNB biofilm induced; rat cathet
PIS52186.1_D28E	28	D	E	PIS52186.1	B9J08_003799	orf19.1779	MP65	Cell surface mannoprotein; cell-wall glucan metabolism, adhesion; adhesin motif; O-glycosylation; induced by heat, germ tube formation, wall regeneration; mycelial antigen; diagnostic marker; fluconazole-repressed; Sp
PIS51699.1_N367S	367	N	S	PIS51699.1	B9J08_003296	orf19.4641	NMT1	Myristoyl-CoA:protein N-myristoyltransferase; attaches the fatty acid myristate to a small number of proteins at an N-terminal Gly; essential; antifungal drug target; functional homolog of S. cerevisiae Nmt1p
PIS50333.1_T33S	33	T	S	PIS50333.1	B9J08_004148	orf19.4934	OP4	Ala- Leu- and Ser-rich protein; secreted; N-terminal hydrophobic region; possible glycosylation; opaque-specific transcript; repressed by alpha pheromone in opaque MTLa homozygotes; fluconazole-induced; Spider biofilm
PIS52449.1_I307V	307	I	V	PIS52449.1	B9J08_004066	CLUG_05165	OPT2	OPT2
PIS49514.1_L339S	339	L	S	PIS49514.1	B9J08_004537	orf19.3746	OPT2	Oligopeptide transporter; induced upon phagocytosis by macrophage; macrophage/pseudohyphal-repressed after 16h; fluconazole-induced; virulence-group-correlated expression; Hap43-repressed
PIS49515.1_F697L	697	F	L	PIS49515.1	B9J08_004538	orf19.3746	OPT2	Oligopeptide transporter; induced upon phagocytosis by macrophage; macrophage/pseudohyphal-repressed after 16h; fluconazole-induced; virulence-group-correlated expression; Hap43-repressed
PIS49522.1_H143L	143	H	L	PIS49522.1	B9J08_004545	orf19.3746	OPT2	Oligopeptide transporter; induced upon phagocytosis by macrophage; macrophage/pseudohyphal-repressed after 16h; fluconazole-induced; virulence-group-correlated expression; Hap43-repressed
PIS49522.1_G550A	550	G	A	PIS49522.1	B9J08_004545	orf19.3746	OPT2	Oligopeptide transporter; induced upon phagocytosis by macrophage; macrophage/pseudohyphal-repressed after 16h; fluconazole-induced; virulence-group-correlated expression; Hap43-repressed
PIS49537.1_*556K	556	*	K	PIS49537.1	B9J08_004560	orf19.3746	OPT2	Oligopeptide transporter; induced upon phagocytosis by macrophage; macrophage/pseudohyphal-repressed after 16h; fluconazole-induced; virulence-group-correlated expression; Hap43-repressed
PIS48349.1_S22T	22	S	T	PIS48349.1	B9J08_005039	orf19.1249	orf19.1249	have 1-(5-phosphoribosyl)-5-[(5-phosphoribosylamino)methylideneamino]imidazole-4-carboxamide isomerase activity, role in histidine biosynthetic process and cytosol, nucleus localization
PIS48349.1_D117N	117	D	N	PIS48349.1	B9J08_005039	orf19.1249	orf19.1249	have 1-(5-phosphoribosyl)-5-[(5-phosphoribosylamino)methylideneamino]imidazole-4-carboxamide isomerase activity, role in histidine biosynthetic process and cytosol, nucleus localization
PIS48349.1_D125N	125	D	N	PIS48349.1	B9J08_005039	orf19.1249	orf19.1249	have 1-(5-phosphoribosyl)-5-[(5-phosphoribosylamino)methylideneamino]imidazole-4-carboxamide isomerase activity, role in histidine biosynthetic process and cytosol, nucleus localization
PIS58348.1_R41Q	41	R	Q	PIS58348.1	B9J08_000844	orf19.1344	orf19.1344	Protein of unknown function; fluconazole-induced; Spider biofilm induced
PIS58905.1_E109G	109	E	G	PIS58905.1	B9J08_000362	orf19.1723	orf19.1723	have role in cellular response to drug, response to purine-containing compound and cytoplasm, nucleus localization
PIS49761.1_L102M	102	L	M	PIS49761.1	B9J08_004788	orf19.216	orf19.216	Protein with a metallo-dependent phosphatase domain; ketoconazole-induced; upregulation correlates with clinical development of fluconazole resistance
PIS49761.1_Q144H	144	Q	H	PIS49761.1	B9J08_004788	orf19.216	orf19.216	Protein with a metallo-dependent phosphatase domain; ketoconazole-induced; upregulation correlates with clinical development of fluconazole resistance
PIS49761.1_N422D	422	N	D	PIS49761.1	B9J08_004788	orf19.216	orf19.216	Protein with a metallo-dependent phosphatase domain; ketoconazole-induced; upregulation correlates with clinical development of fluconazole resistance
PIS58879.1_R1054S	1054	R	S	PIS58879.1	B9J08_000336	orf19.2296	orf19.2296	Predicted mucin-like protein; ketoconazole-induced; fluconazole-repressed; induced in cyr1 mutant; colony morphology-related gene regulation by Ssn6; flow model biofilm induced; Spider biofilm induced
PIS58879.1_R1199K	1199	R	K	PIS58879.1	B9J08_000336	orf19.2296	orf19.2296	Predicted mucin-like protein; ketoconazole-induced; fluconazole-repressed; induced in cyr1 mutant; colony morphology-related gene regulation by Ssn6; flow model biofilm induced; Spider biofilm induced
PIS51080.1_H5Y	5	H	Y	PIS51080.1	B9J08_002651	orf19.2382	orf19.2382	Protein similar to isoleucyl-tRNA synthetase; isoleucyl-tRNA synthetase is the target of drugs including the cyclic beta-amino acid icofungipen/PLD-118/BAY-10-8888 and mupirocin
PIS51080.1_E69K	69	E	K	PIS51080.1	B9J08_002651	orf19.2382	orf19.2382	Protein similar to isoleucyl-tRNA synthetase; isoleucyl-tRNA synthetase is the target of drugs including the cyclic beta-amino acid icofungipen/PLD-118/BAY-10-8888 and mupirocin
PIS51080.1_F386Y	386	F	Y	PIS51080.1	B9J08_002651	orf19.2382	orf19.2382	Protein similar to isoleucyl-tRNA synthetase; isoleucyl-tRNA synthetase is the target of drugs including the cyclic beta-amino acid icofungipen/PLD-118/BAY-10-8888 and mupirocin
PIS51080.1_S744R	744	S	R	PIS51080.1	B9J08_002651	orf19.2382	orf19.2382	Protein similar to isoleucyl-tRNA synthetase; isoleucyl-tRNA synthetase is the target of drugs including the cyclic beta-amino acid icofungipen/PLD-118/BAY-10-8888 and mupirocin
PIS51893.1_L250H	250	L	H	PIS51893.1	B9J08_003499	orf19.2398	orf19.2398	Protein of unknown function; Hap43-repressed; transcript increased in azole-resistant strain overexpressing CDR1 and CDR2; possibly regulated by Tac1; induced by Mnl1 in weak acid stress; flow model biofilm induced; S
PIS51893.1_V506A	506	V	A	PIS51893.1	B9J08_003499	orf19.2398	orf19.2398	Protein of unknown function; Hap43-repressed; transcript increased in azole-resistant strain overexpressing CDR1 and CDR2; possibly regulated by Tac1; induced by Mnl1 in weak acid stress; flow model biofilm induced; S
PIS49757.1_I88L	88	I	L	PIS49757.1	B9J08_004784	orf19.2893	orf19.2893	Protein of unknown function; regulation correlates with clinical development of fluconazole resistance; transcript is upregulated in an RHE model of oral candidiasis
PIS49757.1_E170D	170	E	D	PIS49757.1	B9J08_004784	orf19.2893	orf19.2893	Protein of unknown function; regulation correlates with clinical development of fluconazole resistance; transcript is upregulated in an RHE model of oral candidiasis
PIS49757.1_T480A	480	T	A	PIS49757.1	B9J08_004784	orf19.2893	orf19.2893	Protein of unknown function; regulation correlates with clinical development of fluconazole resistance; transcript is upregulated in an RHE model of oral candidiasis
PIS49757.1_I486M	486	I	M	PIS49757.1	B9J08_004784	orf19.2893	orf19.2893	Protein of unknown function; regulation correlates with clinical development of fluconazole resistance; transcript is upregulated in an RHE model of oral candidiasis
PIS48563.1_E100K	100	E	K	PIS48563.1	B9J08_005258	orf19.3019	orf19.3019	Putative DNA-dependent ATPase; transcription may be increased in an azole-resistant strain that overexpresses MDR1
PIS48563.1_V602I	602	V	I	PIS48563.1	B9J08_005258	orf19.3019	orf19.3019	Putative DNA-dependent ATPase; transcription may be increased in an azole-resistant strain that overexpresses MDR1
PIS48563.1_F731L	731	F	L	PIS48563.1	B9J08_005258	orf19.3019	orf19.3019	Putative DNA-dependent ATPase; transcription may be increased in an azole-resistant strain that overexpresses MDR1
PIS58989.1_A427G	427	A	G	PIS58989.1	B9J08_000450	orf19.3218	orf19.3218	Putative multidrug resistance protein; upregulated by Efg1p
PIS58741.1_*58Y	58	*	Y	PIS58741.1	B9J08_000190	orf19.3332	orf19.3332	Ortholog of Bre4 in S. cerevisiae has a role in brefeldin A resistence; a drug that affect intracellular transport; Spider biofilm induced
PIS58741.1_L684S	684	L	S	PIS58741.1	B9J08_000190	orf19.3332	orf19.3332	Ortholog of Bre4 in S. cerevisiae has a role in brefeldin A resistence; a drug that affect intracellular transport; Spider biofilm induced
PIS58741.1_L698S	698	L	S	PIS58741.1	B9J08_000190	orf19.3332	orf19.3332	Ortholog of Bre4 in S. cerevisiae has a role in brefeldin A resistence; a drug that affect intracellular transport; Spider biofilm induced
PIS58741.1_M830T	830	M	T	PIS58741.1	B9J08_000190	orf19.3332	orf19.3332	Ortholog of Bre4 in S. cerevisiae has a role in brefeldin A resistence; a drug that affect intracellular transport; Spider biofilm induced
PIS58741.1_L847Q	847	L	Q	PIS58741.1	B9J08_000190	orf19.3332	orf19.3332	Ortholog of Bre4 in S. cerevisiae has a role in brefeldin A resistence; a drug that affect intracellular transport; Spider biofilm induced
PIS58741.1_M1222V	1222	M	V	PIS58741.1	B9J08_000190	orf19.3332	orf19.3332	Ortholog of Bre4 in S. cerevisiae has a role in brefeldin A resistence; a drug that affect intracellular transport; Spider biofilm induced
PIS55817.1_K95R	95	K	R	PIS55817.1	B9J08_001923	orf19.3466	orf19.3466	Predicted methyltransferase; downregulated by fluphenazine treatment or in an azole-resistant strain that overexpresses CDR1 and CDR2
PIS55817.1_N284K	284	N	K	PIS55817.1	B9J08_001923	orf19.3466	orf19.3466	Predicted methyltransferase; downregulated by fluphenazine treatment or in an azole-resistant strain that overexpresses CDR1 and CDR2
PIS55817.1_I311V	311	I	V	PIS55817.1	B9J08_001923	orf19.3466	orf19.3466	Predicted methyltransferase; downregulated by fluphenazine treatment or in an azole-resistant strain that overexpresses CDR1 and CDR2
PIS55084.1_D83G	83	D	G	PIS55084.1	B9J08_002234	orf19.3475	orf19.3475	Described as a Gag-related protein; hyphal induced; downregulation correlates with clinical development of fluconazole resistance; repressed by nitric oxide, 17-beta-estradiol, ethynyl estradiol
PIS55084.1_A84T	84	A	T	PIS55084.1	B9J08_002234	orf19.3475	orf19.3475	Described as a Gag-related protein; hyphal induced; downregulation correlates with clinical development of fluconazole resistance; repressed by nitric oxide, 17-beta-estradiol, ethynyl estradiol
PIS51449.1_Y14C	14	Y	C	PIS51449.1	B9J08_003030	orf19.4092	orf19.4092	complex subunit; involved in the formation of Q-tRNAQ; repressed by fluphenazine treatment or in an azole-resistant strain that overexpresses CDR1; Spider biofilm induced
PIS51917.1_*117K	117	*	K	PIS51917.1	B9J08_003524	orf19.4182	orf19.4182	have role in response to drug and endoplasmic reticulum, mitochondrion localization
PIS51917.1_F196L	196	F	L	PIS51917.1	B9J08_003524	orf19.4182	orf19.4182	have role in response to drug and endoplasmic reticulum, mitochondrion localization
PIS56951.1_R770P	770	R	P	PIS56951.1	B9J08_001498	orf19.5365	orf19.5365	S. cerevisiae ortholog YMR259C interacts with Trm7 for 2'-O-methylation of C32 of substrate tRNAs; downregulated by fluphenazine treatment or in an azole-resistant strain that overexpresses CDR1 and CDR2
PIS56951.1_D970E	970	D	E	PIS56951.1	B9J08_001498	orf19.5365	orf19.5365	S. cerevisiae ortholog YMR259C interacts with Trm7 for 2'-O-methylation of C32 of substrate tRNAs; downregulated by fluphenazine treatment or in an azole-resistant strain that overexpresses CDR1 and CDR2
PIS56951.1_Y1034C	1034	Y	C	PIS56951.1	B9J08_001498	orf19.5365	orf19.5365	S. cerevisiae ortholog YMR259C interacts with Trm7 for 2'-O-methylation of C32 of substrate tRNAs; downregulated by fluphenazine treatment or in an azole-resistant strain that overexpresses CDR1 and CDR2
PIS56951.1_P1117L	1117	P	L	PIS56951.1	B9J08_001498	orf19.5365	orf19.5365	S. cerevisiae ortholog YMR259C interacts with Trm7 for 2'-O-methylation of C32 of substrate tRNAs; downregulated by fluphenazine treatment or in an azole-resistant strain that overexpresses CDR1 and CDR2
PIS56951.1_P1124S	1124	P	S	PIS56951.1	B9J08_001498	orf19.5365	orf19.5365	S. cerevisiae ortholog YMR259C interacts with Trm7 for 2'-O-methylation of C32 of substrate tRNAs; downregulated by fluphenazine treatment or in an azole-resistant strain that overexpresses CDR1 and CDR2
PIS56951.1_P1147S	1147	P	S	PIS56951.1	B9J08_001498	orf19.5365	orf19.5365	S. cerevisiae ortholog YMR259C interacts with Trm7 for 2'-O-methylation of C32 of substrate tRNAs; downregulated by fluphenazine treatment or in an azole-resistant strain that overexpresses CDR1 and CDR2
PIS56951.1_L1181F	1181	L	F	PIS56951.1	B9J08_001498	orf19.5365	orf19.5365	S. cerevisiae ortholog YMR259C interacts with Trm7 for 2'-O-methylation of C32 of substrate tRNAs; downregulated by fluphenazine treatment or in an azole-resistant strain that overexpresses CDR1 and CDR2
PIS56951.1_M1193K	1193	M	K	PIS56951.1	B9J08_001498	orf19.5365	orf19.5365	S. cerevisiae ortholog YMR259C interacts with Trm7 for 2'-O-methylation of C32 of substrate tRNAs; downregulated by fluphenazine treatment or in an azole-resistant strain that overexpresses CDR1 and CDR2
PIS56951.1_L1197S	1197	L	S	PIS56951.1	B9J08_001498	orf19.5365	orf19.5365	S. cerevisiae ortholog YMR259C interacts with Trm7 for 2'-O-methylation of C32 of substrate tRNAs; downregulated by fluphenazine treatment or in an azole-resistant strain that overexpresses CDR1 and CDR2
PIS56951.1_S1199N	1199	S	N	PIS56951.1	B9J08_001498	orf19.5365	orf19.5365	S. cerevisiae ortholog YMR259C interacts with Trm7 for 2'-O-methylation of C32 of substrate tRNAs; downregulated by fluphenazine treatment or in an azole-resistant strain that overexpresses CDR1 and CDR2
PIS56951.1_F1201S	1201	F	S	PIS56951.1	B9J08_001498	orf19.5365	orf19.5365	S. cerevisiae ortholog YMR259C interacts with Trm7 for 2'-O-methylation of C32 of substrate tRNAs; downregulated by fluphenazine treatment or in an azole-resistant strain that overexpresses CDR1 and CDR2
PIS56951.1_S1206N	1206	S	N	PIS56951.1	B9J08_001498	orf19.5365	orf19.5365	S. cerevisiae ortholog YMR259C interacts with Trm7 for 2'-O-methylation of C32 of substrate tRNAs; downregulated by fluphenazine treatment or in an azole-resistant strain that overexpresses CDR1 and CDR2
PIS56951.1_Y1210H	1210	Y	H	PIS56951.1	B9J08_001498	orf19.5365	orf19.5365	S. cerevisiae ortholog YMR259C interacts with Trm7 for 2'-O-methylation of C32 of substrate tRNAs; downregulated by fluphenazine treatment or in an azole-resistant strain that overexpresses CDR1 and CDR2
PIS56951.1_K1225E	1225	K	E	PIS56951.1	B9J08_001498	orf19.5365	orf19.5365	S. cerevisiae ortholog YMR259C interacts with Trm7 for 2'-O-methylation of C32 of substrate tRNAs; downregulated by fluphenazine treatment or in an azole-resistant strain that overexpresses CDR1 and CDR2
PIS56951.1_I1259V	1259	I	V	PIS56951.1	B9J08_001498	orf19.5365	orf19.5365	S. cerevisiae ortholog YMR259C interacts with Trm7 for 2'-O-methylation of C32 of substrate tRNAs; downregulated by fluphenazine treatment or in an azole-resistant strain that overexpresses CDR1 and CDR2
PIS56951.1_G1270V	1270	G	V	PIS56951.1	B9J08_001498	orf19.5365	orf19.5365	S. cerevisiae ortholog YMR259C interacts with Trm7 for 2'-O-methylation of C32 of substrate tRNAs; downregulated by fluphenazine treatment or in an azole-resistant strain that overexpresses CDR1 and CDR2
PIS56951.1_R1297S	1297	R	S	PIS56951.1	B9J08_001498	orf19.5365	orf19.5365	S. cerevisiae ortholog YMR259C interacts with Trm7 for 2'-O-methylation of C32 of substrate tRNAs; downregulated by fluphenazine treatment or in an azole-resistant strain that overexpresses CDR1 and CDR2
PIS58439.1_S167L	167	S	L	PIS58439.1	B9J08_000937	orf19.5754	orf19.5754	Putative membrane protein with a predicted role in zinc ion homeostasis; Hap43-induced; fluconazole-induced; rat catheter and Spider biofilm induced
PIS48805.1_L20S	20	L	S	PIS48805.1	B9J08_005511	orf19.5884	orf19.5884	Putative nucleolar preribosomal-associated protein; decreased transcription is observed upon benomyl treatment or in an azole-resistant strain that overexpresses MDR1; Spider biofilm induced
PIS48805.1_D532E	532	D	E	PIS48805.1	B9J08_005511	orf19.5884	orf19.5884	Putative nucleolar preribosomal-associated protein; decreased transcription is observed upon benomyl treatment or in an azole-resistant strain that overexpresses MDR1; Spider biofilm induced
PIS54491.1_G163V	163	G	V	PIS54491.1	B9J08_002265	orf19.5976	orf19.5976	Protein of unknown function; ortholog of S. cerevisiae Urn1; downregulated by fluphenazine treatment, in azole-resistant strains that overexpress CDR1 and CDR2 or MDR1
PIS54938.1_F115C	115	F	C	PIS54938.1	B9J08_002087	orf19.6117	orf19.6117	S. pombe ortholog SPAC5D6.04 is a predicted auxin family transmembrane transporter; ketoconazole and hypoxia induced
PIS56891.1_K85E	85	K	E	PIS56891.1	B9J08_001437	orf19.6391	orf19.6391	Protein of unknown function; transcript upregulated in azole-resistant strain overexpressing MDR1; Spider biofilm induced
PIS56891.1_E108K	108	E	K	PIS56891.1	B9J08_001437	orf19.6391	orf19.6391	Protein of unknown function; transcript upregulated in azole-resistant strain overexpressing MDR1; Spider biofilm induced
PIS56891.1_Q221K	221	Q	K	PIS56891.1	B9J08_001437	orf19.6391	orf19.6391	Protein of unknown function; transcript upregulated in azole-resistant strain overexpressing MDR1; Spider biofilm induced
PIS56891.1_P229H	229	P	H	PIS56891.1	B9J08_001437	orf19.6391	orf19.6391	Protein of unknown function; transcript upregulated in azole-resistant strain overexpressing MDR1; Spider biofilm induced
PIS49656.1_Y75C	75	Y	C	PIS49656.1	B9J08_004681	orf19.6502	orf19.6502	Short-chain dehydrogenase/reductase; upregulation correlates with clinical development of fluconazole resistance
PIS49656.1_G98E	98	G	E	PIS49656.1	B9J08_004681	orf19.6502	orf19.6502	Short-chain dehydrogenase/reductase; upregulation correlates with clinical development of fluconazole resistance
PIS48400.1_S150A	150	S	A	PIS48400.1	B9J08_005092	orf19.6553	orf19.6553	Membrane-localized protein of unknown function; possibly secreted; fluconazole-induced
PIS50344.1_S80Q	80	S	Q	PIS50344.1	B9J08_004159	orf19.6554	orf19.6554	Regulator of calcineurin; regulated by calcineurin-Crz1 pathway; feedback regulator of calcineurin-dependent signaling; Hap43-repressed; induced by ketoconazole, hypoxia, during growth in the mouse cecum; Spider biofi
PIS50344.1_L83S	83	L	S	PIS50344.1	B9J08_004159	orf19.6554	orf19.6554	Regulator of calcineurin; regulated by calcineurin-Crz1 pathway; feedback regulator of calcineurin-dependent signaling; Hap43-repressed; induced by ketoconazole, hypoxia, during growth in the mouse cecum; Spider biofi
PIS50344.1_A106T	106	A	T	PIS50344.1	B9J08_004159	orf19.6554	orf19.6554	Regulator of calcineurin; regulated by calcineurin-Crz1 pathway; feedback regulator of calcineurin-dependent signaling; Hap43-repressed; induced by ketoconazole, hypoxia, during growth in the mouse cecum; Spider biofi
PIS50344.1_V150A	150	V	A	PIS50344.1	B9J08_004159	orf19.6554	orf19.6554	Regulator of calcineurin; regulated by calcineurin-Crz1 pathway; feedback regulator of calcineurin-dependent signaling; Hap43-repressed; induced by ketoconazole, hypoxia, during growth in the mouse cecum; Spider biofi
PIS50344.1_L164I	164	L	I	PIS50344.1	B9J08_004159	orf19.6554	orf19.6554	Regulator of calcineurin; regulated by calcineurin-Crz1 pathway; feedback regulator of calcineurin-dependent signaling; Hap43-repressed; induced by ketoconazole, hypoxia, during growth in the mouse cecum; Spider biofi
PIS50344.1_A199T	199	A	T	PIS50344.1	B9J08_004159	orf19.6554	orf19.6554	Regulator of calcineurin; regulated by calcineurin-Crz1 pathway; feedback regulator of calcineurin-dependent signaling; Hap43-repressed; induced by ketoconazole, hypoxia, during growth in the mouse cecum; Spider biofi
PIS51692.1_S149P	149	S	P	PIS51692.1	B9J08_003289	orf19.7166	orf19.7166	Predicted mitochondrial cardiolipin-specific phospholipase; upregulated in an azole-resistant strain that overexpresses MDR1; induced by Mnl1 under weak acid stress; rat catheter and Spider biofilm induced
PIS51692.1_V290M	290	V	M	PIS51692.1	B9J08_003289	orf19.7166	orf19.7166	Predicted mitochondrial cardiolipin-specific phospholipase; upregulated in an azole-resistant strain that overexpresses MDR1; induced by Mnl1 under weak acid stress; rat catheter and Spider biofilm induced
PIS51692.1_G458R	458	G	R	PIS51692.1	B9J08_003289	orf19.7166	orf19.7166	Predicted mitochondrial cardiolipin-specific phospholipase; upregulated in an azole-resistant strain that overexpresses MDR1; induced by Mnl1 under weak acid stress; rat catheter and Spider biofilm induced
PIS49473.1_D131E	131	D	E	PIS49473.1	B9J08_004496	orf19.7306	orf19.7306	Aldo-keto reductase; increased transcript associated with MDR1 overexpression, benomyl or long-term fluconazole treatment; overexpression does not affect drug or oxidative stress sensitivity; stationary phase enriched
PIS49450.1_D6N	6	D	N	PIS49450.1	B9J08_004473	orf19.7648	orf19.7648	with predicted antiporter activity, drug transmembrane transporter activity, role in drug transmembrane transport and membrane localization
PIS49450.1_M19V	19	M	V	PIS49450.1	B9J08_004473	orf19.7648	orf19.7648	with predicted antiporter activity, drug transmembrane transporter activity, role in drug transmembrane transport and membrane localization
PIS49450.1_K256R	256	K	R	PIS49450.1	B9J08_004473	orf19.7648	orf19.7648	with predicted antiporter activity, drug transmembrane transporter activity, role in drug transmembrane transport and membrane localization
PIS49450.1_V347L	347	V	L	PIS49450.1	B9J08_004473	orf19.7648	orf19.7648	with predicted antiporter activity, drug transmembrane transporter activity, role in drug transmembrane transport and membrane localization
PIS50305.1_R85Q	85	R	Q	PIS50305.1	B9J08_004118	orf19.7648	orf19.7648	with predicted antiporter activity, drug transmembrane transporter activity, role in drug transmembrane transport and membrane localization
PIS50305.1_V123I	123	V	I	PIS50305.1	B9J08_004118	orf19.7648	orf19.7648	with predicted antiporter activity, drug transmembrane transporter activity, role in drug transmembrane transport and membrane localization
PIS50305.1_V159F	159	V	F	PIS50305.1	B9J08_004118	orf19.7648	orf19.7648	with predicted antiporter activity, drug transmembrane transporter activity, role in drug transmembrane transport and membrane localization
PIS55541.1_L244V	244	L	V	PIS55541.1	B9J08_001643	orf19.2094	PDR6	Putative pleiotropic drug resistance regulatory protein 6; transcript regulated by Nrg1; induced by alpha pheromone in SpiderM medium
PIS55541.1_V399F	399	V	F	PIS55541.1	B9J08_001643	orf19.2094	PDR6	Putative pleiotropic drug resistance regulatory protein 6; transcript regulated by Nrg1; induced by alpha pheromone in SpiderM medium
PIS55541.1_R499G	499	R	G	PIS55541.1	B9J08_001643	orf19.2094	PDR6	Putative pleiotropic drug resistance regulatory protein 6; transcript regulated by Nrg1; induced by alpha pheromone in SpiderM medium
PIS55541.1_E749K	749	E	K	PIS55541.1	B9J08_001643	orf19.2094	PDR6	Putative pleiotropic drug resistance regulatory protein 6; transcript regulated by Nrg1; induced by alpha pheromone in SpiderM medium
PIS55541.1_Q829*	829	Q	*	PIS55541.1	B9J08_001643	orf19.2094	PDR6	Putative pleiotropic drug resistance regulatory protein 6; transcript regulated by Nrg1; induced by alpha pheromone in SpiderM medium
PIS50484.1_S121A	121	S	A	PIS50484.1	B9J08_004309	orf19.3967	PFK1	Phosphofructokinase alpha subinit; activated by fructose 2,6-bisphosphate, AMP, ATP inhibited; activity reduced on hyphal induction; phagocytosis-repressed; fluconazole, flow model biofilm induced; rat catheter and Sp
PIS50484.1_E332K	332	E	K	PIS50484.1	B9J08_004309	orf19.3967	PFK1	Phosphofructokinase alpha subinit; activated by fructose 2,6-bisphosphate, AMP, ATP inhibited; activity reduced on hyphal induction; phagocytosis-repressed; fluconazole, flow model biofilm induced; rat catheter and Sp
PIS50641.1_E49D	49	E	D	PIS50641.1	B9J08_004469	orf19.5635	PGA7	GPI-linked hyphal surface antigen; induced by ciclopirox olamine, ketoconazole, Rim101 at pH 8; Hap43, fluconazole; flow model biofilm induced; Spider biofilm induced; required for RPMI biofilm; Bcr1-induced in a/a bi
PIS58927.1_D236E	236	D	E	PIS58927.1	B9J08_000384	orf19.6081	PHR2	Glycosidase; role in vaginal not systemic infection (low pH not neutral); low pH, high iron, fluconazole, Hap43-induced; Rim101-repressed at pH8; rat catheter biofilm induced; Bcr1-repressed in RPMI a/a biofilms
PIS58927.1_D371N	371	D	N	PIS58927.1	B9J08_000384	orf19.6081	PHR2	Glycosidase; role in vaginal not systemic infection (low pH not neutral); low pH, high iron, fluconazole, Hap43-induced; Rim101-repressed at pH8; rat catheter biofilm induced; Bcr1-repressed in RPMI a/a biofilms
PIS51882.1_D84N	84	D	N	PIS51882.1	B9J08_003486	orf19.6594	PLB3	GPI-anchored cell surface phospholipase B; possibly secreted; fungal-specific (no mammalian homolog); induced by Tbf1; fluconazole-induced; possible essential gene (UAU1 method); Spider and flow model biofilm induced
PIS51882.1_T616A	616	T	A	PIS51882.1	B9J08_003486	orf19.6594	PLB3	GPI-anchored cell surface phospholipase B; possibly secreted; fungal-specific (no mammalian homolog); induced by Tbf1; fluconazole-induced; possible essential gene (UAU1 method); Spider and flow model biofilm induced
PIS52010.1_V110I	110	V	I	PIS52010.1	B9J08_003621	orf19.5102	PLB5	Putative GPI-linked phospholipase B, fungal-specific (no mammalian homolog); null mutation eliminates cell-associated phospholipase A2 activity and attenuates virulence; fluconazole-repressed; flow model biofilm repre
PIS52010.1_G687D	687	G	D	PIS52010.1	B9J08_003621	orf19.5102	PLB5	Putative GPI-linked phospholipase B, fungal-specific (no mammalian homolog); null mutation eliminates cell-associated phospholipase A2 activity and attenuates virulence; fluconazole-repressed; flow model biofilm repre
PIS58191.1_P14S	14	P	S	PIS58191.1	B9J08_000681	orf19.5171	PMT1	Protein mannosyltransferase; required for virulence in mice and for adhesion to epithelial cells; role in hyphal growth and drug sensitivity; Als1, Sec20, Kre9, Pir1 are substrates; 1 of 5 PMT family members
PIS58191.1_K36Q	36	K	Q	PIS58191.1	B9J08_000681	orf19.5171	PMT1	Protein mannosyltransferase; required for virulence in mice and for adhesion to epithelial cells; role in hyphal growth and drug sensitivity; Als1, Sec20, Kre9, Pir1 are substrates; 1 of 5 PMT family members
PIS48507.1_F181L	181	F	L	PIS48507.1	B9J08_005201	orf19.789	PYC2	Putative pyruvate carboxylase; binds biotin cofactor; repressed by Ssk1 response regulator, by benomyl treatment, or in an azole-resistant strain overexpressing MDR1; stationary phase enriched protein; flow model biof
PIS51855.1_T615S	615	T	S	PIS51855.1	B9J08_003457	orf19.866	RAD32	Protein similar to S. cerevisiae protein with role in nucleotide excision repair; down-regulation associated with azole resistance; Hap43p-repressed gene
PIS50351.1_S14C	14	S	C	PIS50351.1	B9J08_004166	orf19.1648	RAD50	Putative DNA double-strand break repair factor; involved in response to oxidative stress and drug resistance; flow model biofilm repressed
PIS50351.1_S772T	772	S	T	PIS50351.1	B9J08_004166	orf19.1648	RAD50	Putative DNA double-strand break repair factor; involved in response to oxidative stress and drug resistance; flow model biofilm repressed
PIS50351.1_S994P	994	S	P	PIS50351.1	B9J08_004166	orf19.1648	RAD50	Putative DNA double-strand break repair factor; involved in response to oxidative stress and drug resistance; flow model biofilm repressed
PIS58850.1_C246G	246	C	G	PIS58850.1	B9J08_000306	orf19.5046	RAM1	Protein that acts in prenylation; transcription is alpha-factor induced; regulated in response to lovastatin and fluconazole; Hap43p-repressed gene
PIS48825.1_D149E	149	D	E	PIS48825.1	B9J08_005531	orf19.4817	RAM2	Alpha subunit of heterodimeric protein geranylgeranyltransferase type I and farnesyltransferase; a-specific transcript; lovastatin, fluconazole regulated; GGTase I binds zinc, is Mg-dependent; Cdc42 substrate; rat cat
PIS55450.1_S102T	102	S	T	PIS55450.1	B9J08_001549	orf19.1327	RBT1	Cell wall protein with similarity to Hwp1; required for virulence; predicted glycosylation; fluconazole, Tup1 repressed; farnesol, alpha factor, serum, hyphal and alkaline induced; Rfg1, Rim101-regulated
PIS55450.1_L106F	106	L	F	PIS55450.1	B9J08_001549	orf19.1327	RBT1	Cell wall protein with similarity to Hwp1; required for virulence; predicted glycosylation; fluconazole, Tup1 repressed; farnesol, alpha factor, serum, hyphal and alkaline induced; Rfg1, Rim101-regulated
PIS48157.1_V4L	4	V	L	PIS48157.1	B9J08_005545	orf19.5636	RBT5	GPI-linked cell wall protein; hemoglobin utilization; Rfg1, Rim101, Tbf1, Fe regulated; Sfu1, Hog1, Tup1, serum, alkaline pH, antifungal drugs, geldamycin repressed; Hap43 induced; required for RPMI biofilms; Spider b
PIS48157.1_P152T	152	P	T	PIS48157.1	B9J08_005545	orf19.5636	RBT5	GPI-linked cell wall protein; hemoglobin utilization; Rfg1, Rim101, Tbf1, Fe regulated; Sfu1, Hog1, Tup1, serum, alkaline pH, antifungal drugs, geldamycin repressed; Hap43 induced; required for RPMI biofilms; Spider b
PIS51072.1_H93N	93	H	N	PIS51072.1	B9J08_002643	orf19.7350	RCT1	Fluconazole-induced protein; Ras1, Cyr1 repressed and Efg1 induced; regulated by Nrg1, Tup1, Tbf1, Ssn6; induced in oralpharyngeal candidasis; rat catheter biofilm repressed
PIS51112.1_P104T	104	P	T	PIS51112.1	B9J08_002684	orf19.7521	REP1	Putative transcription factor involved in transcription of N-acetylglucosamine-inducible genes; involved in negative regulation of MDR1 transcription; mutants show increased resistance to azole drugs
PIS51112.1_E564D	564	E	D	PIS51112.1	B9J08_002684	orf19.7521	REP1	Putative transcription factor involved in transcription of N-acetylglucosamine-inducible genes; involved in negative regulation of MDR1 transcription; mutants show increased resistance to azole drugs
PIS48728.1_E587A	587	E	A	PIS48728.1	B9J08_005430	orf19.4531	ROA1	Putative PDR-subfamily ABC transporter involved in sensitivity to azoles; Spider biofilm induced
PIS48728.1_D697N	697	D	N	PIS48728.1	B9J08_005430	orf19.4531	ROA1	Putative PDR-subfamily ABC transporter involved in sensitivity to azoles; Spider biofilm induced
PIS48728.1_I976V	976	I	V	PIS48728.1	B9J08_005430	orf19.4531	ROA1	Putative PDR-subfamily ABC transporter involved in sensitivity to azoles; Spider biofilm induced
PIS48728.1_T1220S	1220	T	S	PIS48728.1	B9J08_005430	orf19.4531	ROA1	Putative PDR-subfamily ABC transporter involved in sensitivity to azoles; Spider biofilm induced
PIS55028.1_N735S	735	N	S	PIS55028.1	B9J08_002178	orf19.1509	ROD1	Protein similar to S. cerevisiae Rod1;a membrane protein with a role in drug tolerance; repressed by Rgt1; mutant is viable
PIS54503.1_*10C	10	*	C	PIS54503.1	B9J08_002277	orf19.5964.2	RPL35	Ribosomal protein; downregulation correlates with clinical development of fluconazole resistance; colony morphology-related gene regulation by Ssn6; Hap43-induced; Spider biofilm repressed
PIS54503.1_*13R	13	*	R	PIS54503.1	B9J08_002277	orf19.5964.2	RPL35	Ribosomal protein; downregulation correlates with clinical development of fluconazole resistance; colony morphology-related gene regulation by Ssn6; Hap43-induced; Spider biofilm repressed
PIS54503.1_N67S	67	N	S	PIS54503.1	B9J08_002277	orf19.5964.2	RPL35	Ribosomal protein; downregulation correlates with clinical development of fluconazole resistance; colony morphology-related gene regulation by Ssn6; Hap43-induced; Spider biofilm repressed
PIS54503.1_L150P	150	L	P	PIS54503.1	B9J08_002277	orf19.5964.2	RPL35	Ribosomal protein; downregulation correlates with clinical development of fluconazole resistance; colony morphology-related gene regulation by Ssn6; Hap43-induced; Spider biofilm repressed
PIS55532.1_M85K	85	M	K	PIS55532.1	B9J08_001634	orf19.5526	SEC20	Essential protein; similar to S. cerevisiae Sec20p; depletion causes membrane accumulation and drug sensitivity; expression regulated by growth phase; O-mannosylation regulates proteolysis; does not complement S. cere
PIS55532.1_I433T	433	I	T	PIS55532.1	B9J08_001634	orf19.5526	SEC20	Essential protein; similar to S. cerevisiae Sec20p; depletion causes membrane accumulation and drug sensitivity; expression regulated by growth phase; O-mannosylation regulates proteolysis; does not complement S. cere
PIS49824.1_N69H	69	N	H	PIS49824.1	B9J08_004851	orf19.4363	SGD1	Predicted small ribosomal subunit biogenesis protein; repressed in core stress response; transcript increases in populations of cells exposed to fluconazole over multiple generations; Spider biofilm induced
PIS49824.1_S113A	113	S	A	PIS49824.1	B9J08_004851	orf19.4363	SGD1	Predicted small ribosomal subunit biogenesis protein; repressed in core stress response; transcript increases in populations of cells exposed to fluconazole over multiple generations; Spider biofilm induced
PIS49824.1_E151Q	151	E	Q	PIS49824.1	B9J08_004851	orf19.4363	SGD1	Predicted small ribosomal subunit biogenesis protein; repressed in core stress response; transcript increases in populations of cells exposed to fluconazole over multiple generations; Spider biofilm induced
PIS49824.1_L161A	161	L	A	PIS49824.1	B9J08_004851	orf19.4363	SGD1	Predicted small ribosomal subunit biogenesis protein; repressed in core stress response; transcript increases in populations of cells exposed to fluconazole over multiple generations; Spider biofilm induced
PIS49824.1_T224A	224	T	A	PIS49824.1	B9J08_004851	orf19.4363	SGD1	Predicted small ribosomal subunit biogenesis protein; repressed in core stress response; transcript increases in populations of cells exposed to fluconazole over multiple generations; Spider biofilm induced
PIS49824.1_S266L	266	S	L	PIS49824.1	B9J08_004851	orf19.4363	SGD1	Predicted small ribosomal subunit biogenesis protein; repressed in core stress response; transcript increases in populations of cells exposed to fluconazole over multiple generations; Spider biofilm induced
PIS49824.1_R452S	452	R	S	PIS49824.1	B9J08_004851	orf19.4363	SGD1	Predicted small ribosomal subunit biogenesis protein; repressed in core stress response; transcript increases in populations of cells exposed to fluconazole over multiple generations; Spider biofilm induced
PIS49824.1_D880N	880	D	N	PIS49824.1	B9J08_004851	orf19.4363	SGD1	Predicted small ribosomal subunit biogenesis protein; repressed in core stress response; transcript increases in populations of cells exposed to fluconazole over multiple generations; Spider biofilm induced
PIS49824.1_F920S	920	F	S	PIS49824.1	B9J08_004851	orf19.4363	SGD1	Predicted small ribosomal subunit biogenesis protein; repressed in core stress response; transcript increases in populations of cells exposed to fluconazole over multiple generations; Spider biofilm induced
PIS48364.1_E207D	207	E	D	PIS48364.1	B9J08_005054	orf19.260	SLD1	Sphingolipid delta-8 desaturase; catalyzes desaturation at C8 in the long-chain base moiety of ceramides in glucosylceramide synthesis, important for virulence; ketoconazole and hypoxia induced; Hap43-repressed; Spide
PIS48364.1_N216K	216	N	K	PIS48364.1	B9J08_005054	orf19.260	SLD1	Sphingolipid delta-8 desaturase; catalyzes desaturation at C8 in the long-chain base moiety of ceramides in glucosylceramide synthesis, important for virulence; ketoconazole and hypoxia induced; Hap43-repressed; Spide
PIS54911.1_K344N	344	K	N	PIS54911.1	B9J08_002060	orf19.1936	SNF1	Essential protein; functional homolog of S. cerevisiae Snf1p regulator of sugar metabolism; constitutively expressed; Thr208 phosphorylation may have regulatory role; up-regulation associated with azole resistance; ha
PIS58612.1_L172M	172	L	M	PIS58612.1	B9J08_000058	orf19.2947	SNZ1	Stationary phase protein; vitamin B synthesis; induced byyeast-hypha switch, 3-AT or in azole-resistant strain overexpressing MDR1; soluble in hyphae; regulated by Gcn4, macrophage; Spider biofilm induced; rat cathete
PIS51374.1_D1212E	1212	D	E	PIS51374.1	B9J08_002953	orf19.4119	SPO72	Protein described as similar to S. cerevisiae sporulation protein; ortholog of S. cerevisiae Atg2, an autophagic vesicle formation protein; up-regulation associated with azole resistance; Spider biofilm induced
PIS58165.1_P105S	105	P	S	PIS58165.1	B9J08_000654	orf19.6068	SVF1	Putative survival factor; stationary phase enriched protein; fluconazole-induced; regulated by Gcn4p; repressed in response to amino acid starvation (3-AT treatment); fungal-specific (no human or murine homolog)
PIS58165.1_D282A	282	D	A	PIS58165.1	B9J08_000654	orf19.6068	SVF1	Putative survival factor; stationary phase enriched protein; fluconazole-induced; regulated by Gcn4p; repressed in response to amino acid starvation (3-AT treatment); fungal-specific (no human or murine homolog)
PIS58165.1_I341V	341	I	V	PIS58165.1	B9J08_000654	orf19.6068	SVF1	Putative survival factor; stationary phase enriched protein; fluconazole-induced; regulated by Gcn4p; repressed in response to amino acid starvation (3-AT treatment); fungal-specific (no human or murine homolog)
PIS58020.1_D148E	148	D	E	PIS58020.1	B9J08_000506	orf19.2895	VMA8	Putative vacuolar H+-ATPase subunit; regulated by Nrg1 and Mig1; transcript increases in populations of cells exposed to fluconazole over multiple generations; rat catheter and Spider biofilm repressed
PIS51781.1_N453D	453	N	D	PIS51781.1	B9J08_003380	orf19.6848	VPS16	Protein similar to S. cerevisiae Vps16p, which is involved in protein-vacuolar targeting; likely to be essential for growth, based on insertional mutagenesis; downregulated in biofilm or in azole-resistant strain that
PIS51781.1_Y575H	575	Y	H	PIS51781.1	B9J08_003380	orf19.6848	VPS16	Protein similar to S. cerevisiae Vps16p, which is involved in protein-vacuolar targeting; likely to be essential for growth, based on insertional mutagenesis; downregulated in biofilm or in azole-resistant strain that
PIS54996.1_D204H	204	D	H	PIS54996.1	B9J08_002146	orf19.6478	YCF1	Putative glutathione S-conjugate transporter; MRP/CFTR-subfamily, ABC type transporter; human neutrophil-induced; oxidative stress-induced via Cap1; possible association with multidrug resistance; possibly essential;
PIS54996.1_V1084I	1084	V	I	PIS54996.1	B9J08_002146	orf19.6478	YCF1	Putative glutathione S-conjugate transporter; MRP/CFTR-subfamily, ABC type transporter; human neutrophil-induced; oxidative stress-induced via Cap1; possible association with multidrug resistance; possibly essential;
PIS54999.1_Y13C	13	Y	C	PIS54999.1	B9J08_002149	orf19.6928	SAP9	Tetrapisispora_blattae_TBLA0A03910
PIS54999.1_G122E	122	G	E	PIS54999.1	B9J08_002149	orf19.6928	SAP9	Tetrapisispora_blattae_TBLA0A03910
PIS51960.1_F253S	253	F	S	PIS51960.1	B9J08_003571	orf19.6928	SAP9	Candida_orthopsilosis_CORT0B01090_SAP10
PIS51960.1_K275E	275	K	E	PIS51960.1	B9J08_003571	orf19.6928	SAP9	Candida_orthopsilosis_CORT0B01090_SAP10
PIS51960.1_N306D	306	N	D	PIS51960.1	B9J08_003571	orf19.6928	SAP9	Candida_orthopsilosis_CORT0B01090_SAP10
PIS51960.1_Q381R	381	Q	R	PIS51960.1	B9J08_003571	orf19.6928	SAP9	Candida_orthopsilosis_CORT0B01090_SAP10
PIS48635.1_L5F	5	L	F	PIS48635.1	B9J08_005335	orf19.6928	SAP9	Secreted aspartyl protease; roles in adhesion, cell surface integrity; induced by antifungal drugs, stationary phase, or in white-phase cells; farnesol-downregulated in biofilm; autocatalytic processing; GPI-anchor; S
PIS48635.1_L97M	97	L	M	PIS48635.1	B9J08_005335	orf19.6928	SAP9	Secreted aspartyl protease; roles in adhesion, cell surface integrity; induced by antifungal drugs, stationary phase, or in white-phase cells; farnesol-downregulated in biofilm; autocatalytic processing; GPI-anchor; S
PIS48635.1_V252A	252	V	A	PIS48635.1	B9J08_005335	orf19.6928	SAP9	Secreted aspartyl protease; roles in adhesion, cell surface integrity; induced by antifungal drugs, stationary phase, or in white-phase cells; farnesol-downregulated in biofilm; autocatalytic processing; GPI-anchor; S
PIS48635.1_P277L	277	P	L	PIS48635.1	B9J08_005335	orf19.6928	SAP9	Secreted aspartyl protease; roles in adhesion, cell surface integrity; induced by antifungal drugs, stationary phase, or in white-phase cells; farnesol-downregulated in biofilm; autocatalytic processing; GPI-anchor; S
PIS48635.1_V319I	319	V	I	PIS48635.1	B9J08_005335	orf19.6928	SAP9	Secreted aspartyl protease; roles in adhesion, cell surface integrity; induced by antifungal drugs, stationary phase, or in white-phase cells; farnesol-downregulated in biofilm; autocatalytic processing; GPI-anchor; S
PIS48635.1_I334F	334	I	F	PIS48635.1	B9J08_005335	orf19.6928	SAP9	Secreted aspartyl protease; roles in adhesion, cell surface integrity; induced by antifungal drugs, stationary phase, or in white-phase cells; farnesol-downregulated in biofilm; autocatalytic processing; GPI-anchor; S
PIS48635.1_K340E	340	K	E	PIS48635.1	B9J08_005335	orf19.6928	SAP9	Secreted aspartyl protease; roles in adhesion, cell surface integrity; induced by antifungal drugs, stationary phase, or in white-phase cells; farnesol-downregulated in biofilm; autocatalytic processing; GPI-anchor; S
PIS48635.1_V358I	358	V	I	PIS48635.1	B9J08_005335	orf19.6928	SAP9	Secreted aspartyl protease; roles in adhesion, cell surface integrity; induced by antifungal drugs, stationary phase, or in white-phase cells; farnesol-downregulated in biofilm; autocatalytic processing; GPI-anchor; S
PIS48635.1_H442Y	442	H	Y	PIS48635.1	B9J08_005335	orf19.6928	SAP9	Secreted aspartyl protease; roles in adhesion, cell surface integrity; induced by antifungal drugs, stationary phase, or in white-phase cells; farnesol-downregulated in biofilm; autocatalytic processing; GPI-anchor; S
PIS48635.1_N473D	473	N	D	PIS48635.1	B9J08_005335	orf19.6928	SAP9	Secreted aspartyl protease; roles in adhesion, cell surface integrity; induced by antifungal drugs, stationary phase, or in white-phase cells; farnesol-downregulated in biofilm; autocatalytic processing; GPI-anchor; S
PIS48635.1_L496V	496	L	V	PIS48635.1	B9J08_005335	orf19.6928	SAP9	Secreted aspartyl protease; roles in adhesion, cell surface integrity; induced by antifungal drugs, stationary phase, or in white-phase cells; farnesol-downregulated in biofilm; autocatalytic processing; GPI-anchor; S
PIS48635.1_R500S	500	R	S	PIS48635.1	B9J08_005335	orf19.6928	SAP9	Secreted aspartyl protease; roles in adhesion, cell surface integrity; induced by antifungal drugs, stationary phase, or in white-phase cells; farnesol-downregulated in biofilm; autocatalytic processing; GPI-anchor; S
PIS48635.1_S502R	502	S	R	PIS48635.1	B9J08_005335	orf19.6928	SAP9	Secreted aspartyl protease; roles in adhesion, cell surface integrity; induced by antifungal drugs, stationary phase, or in white-phase cells; farnesol-downregulated in biofilm; autocatalytic processing; GPI-anchor; S
PIS48635.1_S509F	509	S	F	PIS48635.1	B9J08_005335	orf19.6928	SAP9	Secreted aspartyl protease; roles in adhesion, cell surface integrity; induced by antifungal drugs, stationary phase, or in white-phase cells; farnesol-downregulated in biofilm; autocatalytic processing; GPI-anchor; S
PIS48635.1_E532D	532	E	D	PIS48635.1	B9J08_005335	orf19.6928	SAP9	Secreted aspartyl protease; roles in adhesion, cell surface integrity; induced by antifungal drugs, stationary phase, or in white-phase cells; farnesol-downregulated in biofilm; autocatalytic processing; GPI-anchor; S
PIS48635.1_K562E	562	K	E	PIS48635.1	B9J08_005335	orf19.6928	SAP9	Secreted aspartyl protease; roles in adhesion, cell surface integrity; induced by antifungal drugs, stationary phase, or in white-phase cells; farnesol-downregulated in biofilm; autocatalytic processing; GPI-anchor; S
PIS48635.1_D618E	618	D	E	PIS48635.1	B9J08_005335	orf19.6928	SAP9	Secreted aspartyl protease; roles in adhesion, cell surface integrity; induced by antifungal drugs, stationary phase, or in white-phase cells; farnesol-downregulated in biofilm; autocatalytic processing; GPI-anchor; S
PIS48635.1_P637S	637	P	S	PIS48635.1	B9J08_005335	orf19.6928	SAP9	Secreted aspartyl protease; roles in adhesion, cell surface integrity; induced by antifungal drugs, stationary phase, or in white-phase cells; farnesol-downregulated in biofilm; autocatalytic processing; GPI-anchor; S
PIS48635.1_N663D	663	N	D	PIS48635.1	B9J08_005335	orf19.6928	SAP9	Secreted aspartyl protease; roles in adhesion, cell surface integrity; induced by antifungal drugs, stationary phase, or in white-phase cells; farnesol-downregulated in biofilm; autocatalytic processing; GPI-anchor; S
PIS52297.1_L16I	16	L	I	PIS52297.1	B9J08_003911	orf19.6928	SAP9	Secreted aspartyl protease; roles in adhesion, cell surface integrity; induced by antifungal drugs, stationary phase, or in white-phase cells; farnesol-downregulated in biofilm; autocatalytic processing; GPI-anchor; S
PIS52297.1_S251N	251	S	N	PIS52297.1	B9J08_003911	orf19.6928	SAP9	Secreted aspartyl protease; roles in adhesion, cell surface integrity; induced by antifungal drugs, stationary phase, or in white-phase cells; farnesol-downregulated in biofilm; autocatalytic processing; GPI-anchor; S
PIS52297.1_V285G	285	V	G	PIS52297.1	B9J08_003911	orf19.6928	SAP9	Secreted aspartyl protease; roles in adhesion, cell surface integrity; induced by antifungal drugs, stationary phase, or in white-phase cells; farnesol-downregulated in biofilm; autocatalytic processing; GPI-anchor; S
PIS52297.1_E334A	334	E	A	PIS52297.1	B9J08_003911	orf19.6928	SAP9	Secreted aspartyl protease; roles in adhesion, cell surface integrity; induced by antifungal drugs, stationary phase, or in white-phase cells; farnesol-downregulated in biofilm; autocatalytic processing; GPI-anchor; S
PIS52297.1_K338R	338	K	R	PIS52297.1	B9J08_003911	orf19.6928	SAP9	Secreted aspartyl protease; roles in adhesion, cell surface integrity; induced by antifungal drugs, stationary phase, or in white-phase cells; farnesol-downregulated in biofilm; autocatalytic processing; GPI-anchor; S
PIS52297.1_I376V	376	I	V	PIS52297.1	B9J08_003911	orf19.6928	SAP9	Secreted aspartyl protease; roles in adhesion, cell surface integrity; induced by antifungal drugs, stationary phase, or in white-phase cells; farnesol-downregulated in biofilm; autocatalytic processing; GPI-anchor; S
PIS52297.1_D388N	388	D	N	PIS52297.1	B9J08_003911	orf19.6928	SAP9	Secreted aspartyl protease; roles in adhesion, cell surface integrity; induced by antifungal drugs, stationary phase, or in white-phase cells; farnesol-downregulated in biofilm; autocatalytic processing; GPI-anchor; S
PIS52297.1_Q396K	396	Q	K	PIS52297.1	B9J08_003911	orf19.6928	SAP9	Secreted aspartyl protease; roles in adhesion, cell surface integrity; induced by antifungal drugs, stationary phase, or in white-phase cells; farnesol-downregulated in biofilm; autocatalytic processing; GPI-anchor; S
PIS52297.1_G398S	398	G	S	PIS52297.1	B9J08_003911	orf19.6928	SAP9	Secreted aspartyl protease; roles in adhesion, cell surface integrity; induced by antifungal drugs, stationary phase, or in white-phase cells; farnesol-downregulated in biofilm; autocatalytic processing; GPI-anchor; S
PIS52297.1_V400L	400	V	L	PIS52297.1	B9J08_003911	orf19.6928	SAP9	Secreted aspartyl protease; roles in adhesion, cell surface integrity; induced by antifungal drugs, stationary phase, or in white-phase cells; farnesol-downregulated in biofilm; autocatalytic processing; GPI-anchor; S
PIS52297.1_N418K	418	N	K	PIS52297.1	B9J08_003911	orf19.6928	SAP9	Secreted aspartyl protease; roles in adhesion, cell surface integrity; induced by antifungal drugs, stationary phase, or in white-phase cells; farnesol-downregulated in biofilm; autocatalytic processing; GPI-anchor; S
PIS52297.1_E500K	500	E	K	PIS52297.1	B9J08_003911	orf19.6928	SAP9	Secreted aspartyl protease; roles in adhesion, cell surface integrity; induced by antifungal drugs, stationary phase, or in white-phase cells; farnesol-downregulated in biofilm; autocatalytic processing; GPI-anchor; S
PIS54814.1_N486Y	486	N	Y	PIS54814.1	B9J08_001958	orf19.6928	SAP9	Secreted aspartyl protease; roles in adhesion, cell surface integrity; induced by antifungal drugs, stationary phase, or in white-phase cells; farnesol-downregulated in biofilm; autocatalytic processing; GPI-anchor; S
PIS58939.1_V361A	361	V	A	PIS58939.1	B9J08_000398	orf19.6928	SAP9	Secreted aspartyl protease; roles in adhesion, cell surface integrity; induced by antifungal drugs, stationary phase, or in white-phase cells; farnesol-downregulated in biofilm; autocatalytic processing; GPI-anchor; S
PIS58939.1_I393V	393	I	V	PIS58939.1	B9J08_000398	orf19.6928	SAP9	Secreted aspartyl protease; roles in adhesion, cell surface integrity; induced by antifungal drugs, stationary phase, or in white-phase cells; farnesol-downregulated in biofilm; autocatalytic processing; GPI-anchor; S
PIS58939.1_K435R	435	K	R	PIS58939.1	B9J08_000398	orf19.6928	SAP9	Secreted aspartyl protease; roles in adhesion, cell surface integrity; induced by antifungal drugs, stationary phase, or in white-phase cells; farnesol-downregulated in biofilm; autocatalytic processing; GPI-anchor; S
PIS59005.1_M277I	277	M	I	PIS59005.1	B9J08_000468	orf19.6124	ACE2	Transcription factor; similar to S. cerevisiae Ace2 and Swi5; regulates morphogenesis, cell separation, adherence, virulence in a mice; mutant is hyperfilamentous; rat catheter and Spider biofilm induced
PIS55506.1_A340S	340	A	S	PIS55506.1	B9J08_001606	orf19.5061	ADE5,7	Phosphoribosylamine-glycine ligase and phosphoribosylformylglycinamidine cyclo-ligase; interacts with Vps34p; required for hyphal growth and virulence; flucytosine induced; not induced in GCN response, in contrast to
PIS55506.1_C645Y	645	C	Y	PIS55506.1	B9J08_001606	orf19.5061	ADE5,7	Phosphoribosylamine-glycine ligase and phosphoribosylformylglycinamidine cyclo-ligase; interacts with Vps34p; required for hyphal growth and virulence; flucytosine induced; not induced in GCN response, in contrast to
PIS51211.1_G283A	283	G	A	PIS51211.1	B9J08_002785	orf19.2272	AFT2	Putative Aft domain transcription factor; role in regulation of iron metabolism, oxidative stress, adhesion, hyphal growth, colony morphology, virulence; complements S. cerevisiae aft1 mutation; Spider biofilm induced
PIS55812.1_I355L	355	I	L	PIS55812.1	B9J08_001918	orf19.7381	AHR1	Zn(II)2Cys6 transcription factor; involved in regulation of adhesion genes; involved in white-opaque switch; forms complex with Mcm1; mutant is sensetive to 5-fluorocytosine and lithium chloride; Spider biofilm induce
PIS55812.1_P545S	545	P	S	PIS55812.1	B9J08_001918	orf19.7381	AHR1	Zn(II)2Cys6 transcription factor; involved in regulation of adhesion genes; involved in white-opaque switch; forms complex with Mcm1; mutant is sensetive to 5-fluorocytosine and lithium chloride; Spider biofilm induce
PIS51096.1_Q348H	348	Q	H	PIS51096.1	B9J08_002668	orf19.7513	ALK2	N-Alkane inducible cytochrome P450
PIS58818.1_T9M	9	T	M	PIS58818.1	B9J08_000272	orf19.393	APS3	Component of the adaptor complex AP-3, which is involved in vacuolar protein sorting
PIS58818.1_R27Q	27	R	Q	PIS58818.1	B9J08_000272	orf19.393	APS3	Component of the adaptor complex AP-3, which is involved in vacuolar protein sorting
PIS58818.1_F36S	36	F	S	PIS58818.1	B9J08_000272	orf19.393	APS3	Component of the adaptor complex AP-3, which is involved in vacuolar protein sorting
PIS58818.1_N101S	101	N	S	PIS58818.1	B9J08_000272	orf19.393	APS3	Component of the adaptor complex AP-3, which is involved in vacuolar protein sorting
PIS58818.1_W115*	115	W	*	PIS58818.1	B9J08_000272	orf19.393	APS3	Component of the adaptor complex AP-3, which is involved in vacuolar protein sorting
PIS52148.1_I73N	73	I	N	PIS52148.1	B9J08_003759	orf19.5931	ARV1	Lipid transporter involved in sterol trafficking and transport of glycosylphosphatidylinositol and sphingolipid precursors
PIS52148.1_I110T	110	I	T	PIS52148.1	B9J08_003759	orf19.5931	ARV1	Lipid transporter involved in sterol trafficking and transport of glycosylphosphatidylinositol and sphingolipid precursors
PIS51798.1_E204G	204	E	G	PIS51798.1	B9J08_003397	orf19.6214	ATC1	Cell wall acid trehalase; catalyzes hydrolysis of the disaccharide trehalose; similar to S. cerevisiae vacuolar acid trehalase (Ath1p); Hap43p-repressed gene
PIS56872.1_I35M	35	I	M	PIS56872.1	B9J08_001418	orf19.4565	BGL2	Cell wall 1,3-beta-glucosyltransferase; mutant has cell-wall and growth defects, but wild-type 1,3- or 1,6-beta-glucan content; antigenic; virulence role in mouse systemic infection; rat catheter biofilm induced
PIS56872.1_Q120L	120	Q	L	PIS56872.1	B9J08_001418	orf19.4565	BGL2	Cell wall 1,3-beta-glucosyltransferase; mutant has cell-wall and growth defects, but wild-type 1,3- or 1,6-beta-glucan content; antigenic; virulence role in mouse systemic infection; rat catheter biofilm induced
PIS56872.1_I171M	171	I	M	PIS56872.1	B9J08_001418	orf19.4565	BGL2	Cell wall 1,3-beta-glucosyltransferase; mutant has cell-wall and growth defects, but wild-type 1,3- or 1,6-beta-glucan content; antigenic; virulence role in mouse systemic infection; rat catheter biofilm induced
PIS56872.1_T240I	240	T	I	PIS56872.1	B9J08_001418	orf19.4565	BGL2	Cell wall 1,3-beta-glucosyltransferase; mutant has cell-wall and growth defects, but wild-type 1,3- or 1,6-beta-glucan content; antigenic; virulence role in mouse systemic infection; rat catheter biofilm induced
PIS56872.1_A299V	299	A	V	PIS56872.1	B9J08_001418	orf19.4565	BGL2	Cell wall 1,3-beta-glucosyltransferase; mutant has cell-wall and growth defects, but wild-type 1,3- or 1,6-beta-glucan content; antigenic; virulence role in mouse systemic infection; rat catheter biofilm induced
PIS56872.1_S317N	317	S	N	PIS56872.1	B9J08_001418	orf19.4565	BGL2	Cell wall 1,3-beta-glucosyltransferase; mutant has cell-wall and growth defects, but wild-type 1,3- or 1,6-beta-glucan content; antigenic; virulence role in mouse systemic infection; rat catheter biofilm induced
PIS58799.1_M250L	250	M	L	PIS58799.1	B9J08_000252	orf19.2334	BIG1	protein; ortholog of S. cerevisiae Big1; required for beta-1,6-glucan synthesis, filamentation, adhesion, and virulence; rat catheter biofilm repressed
PIS50323.1_E799K	799	E	K	PIS50323.1	B9J08_004138	orf19.4927	BNI1	Formin; role in cytoskeletal organization, cell polarity; role in systemic virulence in mouse; cell-cycle regulated localization to site of polarized growth, bud neck; localizes to Spitzenkorper of hyphae, minor local
PIS50323.1_S1702A	1702	S	A	PIS50323.1	B9J08_004138	orf19.4927	BNI1	Formin; role in cytoskeletal organization, cell polarity; role in systemic virulence in mouse; cell-cycle regulated localization to site of polarized growth, bud neck; localizes to Spitzenkorper of hyphae, minor local
PIS54749.1_P26Q	26	P	Q	PIS54749.1	B9J08_002529	orf19.4056	BRG1	Transcription factor; recruits Hda1 to hypha-specific promoters; Tn mutation affects filamentation; Hap43-repressed; Spider and flow model biofilm induced; required for Spider biofilm formation; Bcr1-repressed in RPMI
PIS58982.1_S519T	519	S	T	PIS58982.1	B9J08_000443	orf19.940	BUD2	for Rsr1; negative regulator of filament branching, acts in hyphal growth guidance; required for wild-type budding pattern; induced in low iron; regulated by tyrosol and cell density
PIS58271.1_H16Y	16	H	Y	PIS58271.1	B9J08_000765	orf19.4670	CAS5	Transcription factor; cell wall damage response; required for adherence, response/resistance to caspofungin; repressed in core stress response; mutants have reduced CFU in mice, hyphal defect in C. elegans infection;
PIS58271.1_Q57S	57	Q	S	PIS58271.1	B9J08_000765	orf19.4670	CAS5	Transcription factor; cell wall damage response; required for adherence, response/resistance to caspofungin; repressed in core stress response; mutants have reduced CFU in mice, hyphal defect in C. elegans infection;
PIS58271.1_T96A	96	T	A	PIS58271.1	B9J08_000765	orf19.4670	CAS5	Transcription factor; cell wall damage response; required for adherence, response/resistance to caspofungin; repressed in core stress response; mutants have reduced CFU in mice, hyphal defect in C. elegans infection;
PIS58271.1_R469K	469	R	K	PIS58271.1	B9J08_000765	orf19.4670	CAS5	Transcription factor; cell wall damage response; required for adherence, response/resistance to caspofungin; repressed in core stress response; mutants have reduced CFU in mice, hyphal defect in C. elegans infection;
PIS51310.1_S36A	36	S	A	PIS51310.1	B9J08_002888	orf19.5101	CCR4	Component of the Ccr4-Pop2 mRNA deadenylase; transposon mutation affects filamentous growth
PIS51310.1_D62N	62	D	N	PIS51310.1	B9J08_002888	orf19.5101	CCR4	Component of the Ccr4-Pop2 mRNA deadenylase; transposon mutation affects filamentous growth
PIS51310.1_G519S	519	G	S	PIS51310.1	B9J08_002888	orf19.5101	CCR4	Component of the Ccr4-Pop2 mRNA deadenylase; transposon mutation affects filamentous growth
PIS49814.1_D68E	68	D	E	PIS49814.1	B9J08_004841	orf19.7503	CDA2	Putative chitin deacetylase; transcription is positively regulated by Tbf1p
PIS49814.1_I87V	87	I	V	PIS49814.1	B9J08_004841	orf19.7503	CDA2	Putative chitin deacetylase; transcription is positively regulated by Tbf1p
PIS58957.1_V774A	774	V	A	PIS58957.1	B9J08_000417	orf19.3174	CDC24	GDP-GTP exchange factor for Cdc42p; phosphorylated; required for maintenance of hyphal growth; misexpression blocks hyphal growth and causes avirulence in a mouse model of systemic infection; antigenic during human or
PIS48387.1_V652I	652	V	I	PIS48387.1	B9J08_005077	orf19.7298	CHS2	Chitin synthase; nonessential; required for wild-type chitin deposition in hyphae; transcript regulated during dimorphic transition; Chs1 and Chs2, but not Chs3, are inhibited by the protoberberine HWY-289; flow model
PIS50335.1_T65S	65	T	S	PIS50335.1	B9J08_004150	orf19.4937	CHS3	Major chitin synthase of yeast and hyphae; synthesizes short-chitin fibrils; Chs4-activated; transcript induced at yeast-hyphal transition; Chs1 and Chs2, but not Chs3, are inhibited by the protoberberine HWY-289; Spi
PIS50335.1_D724E	724	D	E	PIS50335.1	B9J08_004150	orf19.4937	CHS3	Major chitin synthase of yeast and hyphae; synthesizes short-chitin fibrils; Chs4-activated; transcript induced at yeast-hyphal transition; Chs1 and Chs2, but not Chs3, are inhibited by the protoberberine HWY-289; Spi
PIS48287.1_H20N	20	H	N	PIS48287.1	B9J08_004972	orf19.7349	CHS4	Activator of Chs3p chitin synthase; required for wild-type wall chitin content, but not for hyphal growth; mutant resistant to Calcofluor white; prenylation and 2 transmembrane segments predicted; functional homolog o
PIS48287.1_S55F	55	S	F	PIS48287.1	B9J08_004972	orf19.7349	CHS4	Activator of Chs3p chitin synthase; required for wild-type wall chitin content, but not for hyphal growth; mutant resistant to Calcofluor white; prenylation and 2 transmembrane segments predicted; functional homolog o
PIS48287.1_A134V	134	A	V	PIS48287.1	B9J08_004972	orf19.7349	CHS4	Activator of Chs3p chitin synthase; required for wild-type wall chitin content, but not for hyphal growth; mutant resistant to Calcofluor white; prenylation and 2 transmembrane segments predicted; functional homolog o
PIS48287.1_L294P	294	L	P	PIS48287.1	B9J08_004972	orf19.7349	CHS4	Activator of Chs3p chitin synthase; required for wild-type wall chitin content, but not for hyphal growth; mutant resistant to Calcofluor white; prenylation and 2 transmembrane segments predicted; functional homolog o
PIS48287.1_K628R	628	K	R	PIS48287.1	B9J08_004972	orf19.7349	CHS4	Activator of Chs3p chitin synthase; required for wild-type wall chitin content, but not for hyphal growth; mutant resistant to Calcofluor white; prenylation and 2 transmembrane segments predicted; functional homolog o
PIS51568.1_F359L	359	F	L	PIS51568.1	B9J08_003159	orf19.4433	CPH1	Transcription factor; for mating, filamentation on solid media, pheromone-stimulated biofilms; in pathway with Ess1, Czf1; required with Efg1 for host cytokine response; regulates galactose metabolism genes; rat cathe
PIS49535.1_A235D	235	A	D	PIS49535.1	B9J08_004558	orf19.4866	CPP1	VH1 family MAPK phosphatase; regulates Cst20-Hst7-Cek1-Cph1 filamentation pathway; represses yeast-hyphal switch; required for virulence in mice; yeast-enriched; induced by alpha pheromone in SpiderM medium; Spider bi
PIS49535.1_Q406K	406	Q	K	PIS49535.1	B9J08_004558	orf19.4866	CPP1	VH1 family MAPK phosphatase; regulates Cst20-Hst7-Cek1-Cph1 filamentation pathway; represses yeast-hyphal switch; required for virulence in mice; yeast-enriched; induced by alpha pheromone in SpiderM medium; Spider bi
PIS58722.1_H374P	374	H	P	PIS58722.1	B9J08_000171	orf19.3523	CRK1	Protein kinase of the Cdc2 subfamily involved in hyphal development, virulence; promotes hyphal development independently of Cph1 and Efg1; functionally complements pheromone hypersensitivity of S. cerevisiae sgv1 mut
PIS58485.1_V45I	45	V	I	PIS58485.1	B9J08_000984	orf19.4242	CST20	Protein kinase of Ste20p/p65PAK family, required for wild-type mating efficiency and virulence in a mouse model; Cst20p-Hst7p-Cek1p-Cph1p MAPK pathway regulates some hyphal growth; involved in Cdc42p growth regulation
PIS58485.1_L173P	173	L	P	PIS58485.1	B9J08_000984	orf19.4242	CST20	Protein kinase of Ste20p/p65PAK family, required for wild-type mating efficiency and virulence in a mouse model; Cst20p-Hst7p-Cek1p-Cph1p MAPK pathway regulates some hyphal growth; involved in Cdc42p growth regulation
PIS58485.1_L251F	251	L	F	PIS58485.1	B9J08_000984	orf19.4242	CST20	Protein kinase of Ste20p/p65PAK family, required for wild-type mating efficiency and virulence in a mouse model; Cst20p-Hst7p-Cek1p-Cph1p MAPK pathway regulates some hyphal growth; involved in Cdc42p growth regulation
PIS58485.1_R954K	954	R	K	PIS58485.1	B9J08_000984	orf19.4242	CST20	Protein kinase of Ste20p/p65PAK family, required for wild-type mating efficiency and virulence in a mouse model; Cst20p-Hst7p-Cek1p-Cph1p MAPK pathway regulates some hyphal growth; involved in Cdc42p growth regulation
PIS49834.1_S138G	138	S	G	PIS49834.1	B9J08_004861	orf19.1499	CTF1	Putative zinc-finger transcription factor, similar to A. nidulans FarA and FarB; activates genes required for fatty acid degradation; induced by oleate; null mutant displays carbon source utilization defects and sligh
PIS49834.1_S753I	753	S	I	PIS49834.1	B9J08_004861	orf19.1499	CTF1	Putative zinc-finger transcription factor, similar to A. nidulans FarA and FarB; activates genes required for fatty acid degradation; induced by oleate; null mutant displays carbon source utilization defects and sligh
PIS49517.1_T912A	912	T	A	PIS49517.1	B9J08_004540	orf19.5148	CYR1	Class III adenylyl cyclase; mutant lacks cAMP; involved in regulation of filamentation, phenotypic switching and mating; mutant hyphal growth defect rescued by exogenous cAMP; downstream of Ras1p and CO2 signaling
PIS49449.1_G2K	2	G	K	PIS49449.1	B9J08_004472	orf19.6956	DAL9	Putative allantoate permease; fungal-specific (no human or murine homolog)
PIS49449.1_T15P	15	T	P	PIS49449.1	B9J08_004472	orf19.6956	DAL9	Putative allantoate permease; fungal-specific (no human or murine homolog)
PIS49449.1_L16I	16	L	I	PIS49449.1	B9J08_004472	orf19.6956	DAL9	Putative allantoate permease; fungal-specific (no human or murine homolog)
PIS49449.1_K67T	67	K	T	PIS49449.1	B9J08_004472	orf19.6956	DAL9	Putative allantoate permease; fungal-specific (no human or murine homolog)
PIS49449.1_S104T	104	S	T	PIS49449.1	B9J08_004472	orf19.6956	DAL9	Putative allantoate permease; fungal-specific (no human or murine homolog)
PIS49449.1_M141I	141	M	I	PIS49449.1	B9J08_004472	orf19.6956	DAL9	Putative allantoate permease; fungal-specific (no human or murine homolog)
PIS49449.1_N197I	197	N	I	PIS49449.1	B9J08_004472	orf19.6956	DAL9	Putative allantoate permease; fungal-specific (no human or murine homolog)
PIS49449.1_E263A	263	E	A	PIS49449.1	B9J08_004472	orf19.6956	DAL9	Putative allantoate permease; fungal-specific (no human or murine homolog)
PIS52482.1_I309F	309	I	F	PIS52482.1	B9J08_004099	orf19.6956	DAL9	Putative allantoate permease; fungal-specific (no human or murine homolog)
PIS52482.1_G349E	349	G	E	PIS52482.1	B9J08_004099	orf19.6956	DAL9	Putative allantoate permease; fungal-specific (no human or murine homolog)
PIS58587.1_V56I	56	V	I	PIS58587.1	B9J08_000033	orf19.6956	DAL9	Putative allantoate permease; fungal-specific (no human or murine homolog)
PIS51259.1_G264S	264	G	S	PIS51259.1	B9J08_002834	orf19.610	EFG1	bHLH transcription factor; required for white-phase cell type, RPMI and Spider biofilm formation, hyphal growth, cell-wall gene regulation; roles in adhesion, virulence; Cph1 and Efg1 have role in host cytokine respon
PIS51259.1_G430D	430	G	D	PIS51259.1	B9J08_002834	orf19.610	EFG1	bHLH transcription factor; required for white-phase cell type, RPMI and Spider biofilm formation, hyphal growth, cell-wall gene regulation; roles in adhesion, virulence; Cph1 and Efg1 have role in host cytokine respon
PIS51445.1_R174K	174	R	K	PIS51445.1	B9J08_003026	orf19.1598	ERG24	C-14 sterol reductase, has a role in ergosterol biosynthesis; mutation confers increased sensitivity to dyclonine; rat catheter and Spider biofilm repressed
PIS58579.1_D35E	35	D	E	PIS58579.1	B9J08_000025	orf19.5196	ESS1	Prolyl isomerase (parvulin class); essential; involved in yeast-hyphal switching, Cph1p pathway; has inflexible linker between WW and isomerase domains, unlike human homolog; functional homolog of S. cerevisiae Ess1p
PIS58579.1_F36L	36	F	L	PIS58579.1	B9J08_000025	orf19.5196	ESS1	Prolyl isomerase (parvulin class); essential; involved in yeast-hyphal switching, Cph1p pathway; has inflexible linker between WW and isomerase domains, unlike human homolog; functional homolog of S. cerevisiae Ess1p
PIS58942.1_*54Q	54	*	Q	PIS58942.1	B9J08_000401	orf19.1093	FLO8	Transcription factor; required for hyphal formation and CO2 induced white-opaque switching; regulates hyphal gene expression; required for virulence in mouse systemic infection; binds Efg1p; binds Mss11p via LisH moti
PIS58942.1_S222N	222	S	N	PIS58942.1	B9J08_000401	orf19.1093	FLO8	Transcription factor; required for hyphal formation and CO2 induced white-opaque switching; regulates hyphal gene expression; required for virulence in mouse systemic infection; binds Efg1p; binds Mss11p via LisH moti
PIS54744.1_M175I	175	M	I	PIS54744.1	B9J08_002524	orf19.1275	GAT1	GATA-type transcription factor; regulator of nitrogen utilization; required for nitrogen catabolite repression and utilization of isoleucine, tyrosine and tryptophan N sources; required for virulence in a mouse system
PIS54744.1_V238A	238	V	A	PIS54744.1	B9J08_002524	orf19.1275	GAT1	GATA-type transcription factor; regulator of nitrogen utilization; required for nitrogen catabolite repression and utilization of isoleucine, tyrosine and tryptophan N sources; required for virulence in a mouse system
PIS48440.1_N132Y	132	N	Y	PIS48440.1	B9J08_005133	orf19.705	GCN5	Histone acetyltransferase; required for hyphen elongation and cell wall organization; mutation confers hypersensitivity to 5-fluorouracil (5-FU)
PIS50527.1_C103G	103	C	G	PIS50527.1	B9J08_004355	orf19.3912	GLN3	GATA transcription factor, involved in regulation of nitrogen starvation-induced filamentous growth; regulates transcription of Mep2 ammonium permease; regulated by Gcn2 and Gcn4; mRNA binds She3; Spider biofilm induc
PIS50527.1_L154S	154	L	S	PIS50527.1	B9J08_004355	orf19.3912	GLN3	GATA transcription factor, involved in regulation of nitrogen starvation-induced filamentous growth; regulates transcription of Mep2 ammonium permease; regulated by Gcn2 and Gcn4; mRNA binds She3; Spider biofilm induc
PIS50527.1_S160Q	160	S	Q	PIS50527.1	B9J08_004355	orf19.3912	GLN3	GATA transcription factor, involved in regulation of nitrogen starvation-induced filamentous growth; regulates transcription of Mep2 ammonium permease; regulated by Gcn2 and Gcn4; mRNA binds She3; Spider biofilm induc
PIS50527.1_L323S	323	L	S	PIS50527.1	B9J08_004355	orf19.3912	GLN3	GATA transcription factor, involved in regulation of nitrogen starvation-induced filamentous growth; regulates transcription of Mep2 ammonium permease; regulated by Gcn2 and Gcn4; mRNA binds She3; Spider biofilm induc
PIS50527.1_I485N	485	I	N	PIS50527.1	B9J08_004355	orf19.3912	GLN3	GATA transcription factor, involved in regulation of nitrogen starvation-induced filamentous growth; regulates transcription of Mep2 ammonium permease; regulated by Gcn2 and Gcn4; mRNA binds She3; Spider biofilm induc
PIS50393.1_K173E	173	K	E	PIS50393.1	B9J08_004211	orf19.3818	GOA1	Protein required for respiratory growth, resistance to oxidants, chlamydospore formation, hyphal growth under some conditions, and virulence; relocalizes from the cytoplasm to the mitochondrion during oxidative or osm
PIS51064.1_V183I	183	V	I	PIS51064.1	B9J08_002635	orf19.1621	GPA2	G-protein alpha subunit; regulates filamentous growth, copper resistance; involved in cAMP-mediated glucose signaling; reports differ on role in cAMP-PKA pathway, MAP kinase cascade; Gpr1 C terminus binds Gpa2; regula
PIS58520.1_*1453Y	1453	*	Y	PIS58520.1	B9J08_001020	orf19.3269	GSL2	Protein similar to beta-1,3-glucan synthase; 16 predicted membrane-spanning regions; transcript regulated by Nrg1; very low gene expression in yeast-form and hyphal cells
PIS58520.1_R1454G	1454	R	G	PIS58520.1	B9J08_001020	orf19.3269	GSL2	Protein similar to beta-1,3-glucan synthase; 16 predicted membrane-spanning regions; transcript regulated by Nrg1; very low gene expression in yeast-form and hyphal cells
PIS58520.1_I1557V	1557	I	V	PIS58520.1	B9J08_001020	orf19.3269	GSL2	Protein similar to beta-1,3-glucan synthase; 16 predicted membrane-spanning regions; transcript regulated by Nrg1; very low gene expression in yeast-form and hyphal cells
PIS48600.1_A171S	171	A	S	PIS48600.1	B9J08_005298	orf19.681	HAP43	CCAAT-binding factor-dependent transcription factor; repressor; also called CAP2; required for low iron response; similar to bZIP transcription factor AP-1; repressed by Sfu1; ciclopirox olamine induced; rat catheter,
PIS48600.1_S173A	173	S	A	PIS48600.1	B9J08_005298	orf19.681	HAP43	CCAAT-binding factor-dependent transcription factor; repressor; also called CAP2; required for low iron response; similar to bZIP transcription factor AP-1; repressed by Sfu1; ciclopirox olamine induced; rat catheter,
PIS48600.1_S191G	191	S	G	PIS48600.1	B9J08_005298	orf19.681	HAP43	CCAAT-binding factor-dependent transcription factor; repressor; also called CAP2; required for low iron response; similar to bZIP transcription factor AP-1; repressed by Sfu1; ciclopirox olamine induced; rat catheter,
PIS48600.1_G314S	314	G	S	PIS48600.1	B9J08_005298	orf19.681	HAP43	CCAAT-binding factor-dependent transcription factor; repressor; also called CAP2; required for low iron response; similar to bZIP transcription factor AP-1; repressed by Sfu1; ciclopirox olamine induced; rat catheter,
PIS52127.1_K276N	276	K	N	PIS52127.1	B9J08_003738	orf19.1742	HEM3	Hydroxymethylbilane synthase; converts 4-porphobilinogen to hydroxymethylbilane in heme biosynthesis; induced in high iron, CO2; alkaline repressed; regulated by Sef1, Sfu1, and Hap43; rat catheter and Spider biofilm
PIS52127.1_T352I	352	T	I	PIS52127.1	B9J08_003738	orf19.1742	HEM3	Hydroxymethylbilane synthase; converts 4-porphobilinogen to hydroxymethylbilane in heme biosynthesis; induced in high iron, CO2; alkaline repressed; regulated by Sef1, Sfu1, and Hap43; rat catheter and Spider biofilm
PIS54485.1_Y608F	608	Y	F	PIS54485.1	B9J08_002259	orf19.5962	HGT4	Glucose and galactose sensor; fermentation, filamentation, virulence roles; 20-member glucose transporter family; extended C terminus; high-glucose repressed; macrophage induced; flow model biofilm repressed; Spider b
PIS54485.1_S686I	686	S	I	PIS54485.1	B9J08_002259	orf19.5962	HGT4	Glucose and galactose sensor; fermentation, filamentation, virulence roles; 20-member glucose transporter family; extended C terminus; high-glucose repressed; macrophage induced; flow model biofilm repressed; Spider b
PIS58836.1_T926A	926	T	A	PIS58836.1	B9J08_000290	orf19.4308	HSL1	Probable protein kinase involved in determination of morphology during the cell cycle of both yeast-form and hyphal cells via regulation of Swe1p and Cdc28p; required for full virulence and kidney colonization in mous
PIS59012.1_T563A	563	T	A	PIS59012.1	B9J08_000476	orf19.6387	HSP104	Heat-shock protein; roles in biofilm and virulence; complements chaperone, prion activity in S. cerevisiae; guanidine-insensitive; heat shock/stress induced; repressed in farnesol-treated biofilm; sumoylation target;
PIS59012.1_R580S	580	R	S	PIS59012.1	B9J08_000476	orf19.6387	HSP104	Heat-shock protein; roles in biofilm and virulence; complements chaperone, prion activity in S. cerevisiae; guanidine-insensitive; heat shock/stress induced; repressed in farnesol-treated biofilm; sumoylation target;
PIS54611.1_S240G	240	S	G	PIS54611.1	B9J08_002388	orf19.7440	HST6	ABC transporter related to mammalian P-glycoproteins; functional homolog of S. cerevisiae Ste6p (a-pheromone transporter); required for mating of MTLa cells; a-type specific, not regulated during white-opaque or yeast
PIS54612.1_N719K	719	N	K	PIS54612.1	B9J08_002389	orf19.7440	HST6	ABC transporter related to mammalian P-glycoproteins; functional homolog of S. cerevisiae Ste6p (a-pheromone transporter); required for mating of MTLa cells; a-type specific, not regulated during white-opaque or yeast
PIS58563.1_K45R	45	K	R	PIS58563.1	B9J08_000009	orf19.4592	HSX11	UDP-glucose:ceramide glucosyltransferase (glucosylceramide synthase [GCS], EC 2.4.1.80); involved in glucosylceramide biosynthesis, which is important for virulence
PIS58563.1_M421I	421	M	I	PIS58563.1	B9J08_000009	orf19.4592	HSX11	UDP-glucose:ceramide glucosyltransferase (glucosylceramide synthase [GCS], EC 2.4.1.80); involved in glucosylceramide biosynthesis, which is important for virulence
PIS52222.1_F362V	362	F	V	PIS52222.1	B9J08_003836	orf19.2154	HXK1	kinase; involved in GlcNAc utilization; required for wild-type hyphal growth and mouse virulence; GlcNAc-induced transcript; induced by alpha pheromone in SpiderM medium
PIS59039.1_R98K	98	R	K	PIS59039.1	B9J08_000504	orf19.1373	INP51	Putative phosphatidylinositol-4,5-bisphosphate phosphatase; involved in maintenance of phosphoinositide levels; affects hyphal growth, virulence, cell integrity; interacts with Irs4p
PIS50555.1_S127F	127	S	F	PIS50555.1	B9J08_004383	orf19.4257	INT1	Protein structurally similar to alpha-subunit of human leukocyte integrin; role in morphogenesis, adhesion, and mouse cecal colonization and systemic virulence; similar to S. cerevisiae Bud4; Hap43-induced gene
PIS50555.1_K278R	278	K	R	PIS50555.1	B9J08_004383	orf19.4257	INT1	Protein structurally similar to alpha-subunit of human leukocyte integrin; role in morphogenesis, adhesion, and mouse cecal colonization and systemic virulence; similar to S. cerevisiae Bud4; Hap43-induced gene
PIS50555.1_I301T	301	I	T	PIS50555.1	B9J08_004383	orf19.4257	INT1	Protein structurally similar to alpha-subunit of human leukocyte integrin; role in morphogenesis, adhesion, and mouse cecal colonization and systemic virulence; similar to S. cerevisiae Bud4; Hap43-induced gene
PIS50555.1_T335I	335	T	I	PIS50555.1	B9J08_004383	orf19.4257	INT1	Protein structurally similar to alpha-subunit of human leukocyte integrin; role in morphogenesis, adhesion, and mouse cecal colonization and systemic virulence; similar to S. cerevisiae Bud4; Hap43-induced gene
PIS50555.1_I340T	340	I	T	PIS50555.1	B9J08_004383	orf19.4257	INT1	Protein structurally similar to alpha-subunit of human leukocyte integrin; role in morphogenesis, adhesion, and mouse cecal colonization and systemic virulence; similar to S. cerevisiae Bud4; Hap43-induced gene
PIS50555.1_W366*	366	W	*	PIS50555.1	B9J08_004383	orf19.4257	INT1	Protein structurally similar to alpha-subunit of human leukocyte integrin; role in morphogenesis, adhesion, and mouse cecal colonization and systemic virulence; similar to S. cerevisiae Bud4; Hap43-induced gene
PIS50555.1_D384A	384	D	A	PIS50555.1	B9J08_004383	orf19.4257	INT1	Protein structurally similar to alpha-subunit of human leukocyte integrin; role in morphogenesis, adhesion, and mouse cecal colonization and systemic virulence; similar to S. cerevisiae Bud4; Hap43-induced gene
PIS50555.1_P395S	395	P	S	PIS50555.1	B9J08_004383	orf19.4257	INT1	Protein structurally similar to alpha-subunit of human leukocyte integrin; role in morphogenesis, adhesion, and mouse cecal colonization and systemic virulence; similar to S. cerevisiae Bud4; Hap43-induced gene
PIS50555.1_N410T	410	N	T	PIS50555.1	B9J08_004383	orf19.4257	INT1	Protein structurally similar to alpha-subunit of human leukocyte integrin; role in morphogenesis, adhesion, and mouse cecal colonization and systemic virulence; similar to S. cerevisiae Bud4; Hap43-induced gene
PIS50555.1_M428T	428	M	T	PIS50555.1	B9J08_004383	orf19.4257	INT1	Protein structurally similar to alpha-subunit of human leukocyte integrin; role in morphogenesis, adhesion, and mouse cecal colonization and systemic virulence; similar to S. cerevisiae Bud4; Hap43-induced gene
PIS50555.1_W442*	442	W	*	PIS50555.1	B9J08_004383	orf19.4257	INT1	Protein structurally similar to alpha-subunit of human leukocyte integrin; role in morphogenesis, adhesion, and mouse cecal colonization and systemic virulence; similar to S. cerevisiae Bud4; Hap43-induced gene
PIS50555.1_L483P	483	L	P	PIS50555.1	B9J08_004383	orf19.4257	INT1	Protein structurally similar to alpha-subunit of human leukocyte integrin; role in morphogenesis, adhesion, and mouse cecal colonization and systemic virulence; similar to S. cerevisiae Bud4; Hap43-induced gene
PIS50555.1_N510K	510	N	K	PIS50555.1	B9J08_004383	orf19.4257	INT1	Protein structurally similar to alpha-subunit of human leukocyte integrin; role in morphogenesis, adhesion, and mouse cecal colonization and systemic virulence; similar to S. cerevisiae Bud4; Hap43-induced gene
PIS50555.1_S529R	529	S	R	PIS50555.1	B9J08_004383	orf19.4257	INT1	Protein structurally similar to alpha-subunit of human leukocyte integrin; role in morphogenesis, adhesion, and mouse cecal colonization and systemic virulence; similar to S. cerevisiae Bud4; Hap43-induced gene
PIS50555.1_K650*	650	K	*	PIS50555.1	B9J08_004383	orf19.4257	INT1	Protein structurally similar to alpha-subunit of human leukocyte integrin; role in morphogenesis, adhesion, and mouse cecal colonization and systemic virulence; similar to S. cerevisiae Bud4; Hap43-induced gene
PIS50555.1_Q665H	665	Q	H	PIS50555.1	B9J08_004383	orf19.4257	INT1	Protein structurally similar to alpha-subunit of human leukocyte integrin; role in morphogenesis, adhesion, and mouse cecal colonization and systemic virulence; similar to S. cerevisiae Bud4; Hap43-induced gene
PIS50555.1_C738Y	738	C	Y	PIS50555.1	B9J08_004383	orf19.4257	INT1	Protein structurally similar to alpha-subunit of human leukocyte integrin; role in morphogenesis, adhesion, and mouse cecal colonization and systemic virulence; similar to S. cerevisiae Bud4; Hap43-induced gene
PIS50555.1_L768R	768	L	R	PIS50555.1	B9J08_004383	orf19.4257	INT1	Protein structurally similar to alpha-subunit of human leukocyte integrin; role in morphogenesis, adhesion, and mouse cecal colonization and systemic virulence; similar to S. cerevisiae Bud4; Hap43-induced gene
PIS50555.1_L1133P	1133	L	P	PIS50555.1	B9J08_004383	orf19.4257	INT1	Protein structurally similar to alpha-subunit of human leukocyte integrin; role in morphogenesis, adhesion, and mouse cecal colonization and systemic virulence; similar to S. cerevisiae Bud4; Hap43-induced gene
PIS50555.1_*1534S	1534	*	S	PIS50555.1	B9J08_004383	orf19.4257	INT1	Protein structurally similar to alpha-subunit of human leukocyte integrin; role in morphogenesis, adhesion, and mouse cecal colonization and systemic virulence; similar to S. cerevisiae Bud4; Hap43-induced gene
PIS55511.1_S576T	576	S	T	PIS55511.1	B9J08_001611	orf19.5068	IRE1	Putative protein kinase; role in cell wall regulation; mutant is hypersensitive to caspofungin; Spider biofilm induced
PIS55511.1_T592A	592	T	A	PIS55511.1	B9J08_001611	orf19.5068	IRE1	Putative protein kinase; role in cell wall regulation; mutant is hypersensitive to caspofungin; Spider biofilm induced
PIS54856.1_K195E	195	K	E	PIS54856.1	B9J08_002003	orf19.6953	IRS4	murine infection, adherence, hyphal growth, and agar-embedded filamentous growth; antigenic in human infection; similar to S. cerevisiae Irs4p
PIS54856.1_S444N	444	S	N	PIS54856.1	B9J08_002003	orf19.6953	IRS4	murine infection, adherence, hyphal growth, and agar-embedded filamentous growth; antigenic in human infection; similar to S. cerevisiae Irs4p
PIS49612.1_Q695*	695	Q	*	PIS49612.1	B9J08_004636	orf19.4969	KEM1	5'->3' exoribonuclease of cytoplasmic stress granules; role in filamentous growth; complements slow growth/mating of S. cerevisiae kem1 mutant; required for SD or Spider medium biofilm formation
PIS51532.1_R211K	211	R	K	PIS51532.1	B9J08_003123	orf19.4494	KTR2	Mannosyltransferase; transcription elevated in chk1, nik1, and sln1 homozygous null mutants; fungal-specific (no human or murine homolog); possibly an essential gene, disruptants not obtained by UAU1 method
PIS54850.1_S310N	310	S	N	PIS54850.1	B9J08_001997	orf19.4475	KTR4	Mannosyltransferase; induced during cell wall regeneration; fungal-specific (no human or murine homolog); Bcr1-repressed in RPMI a/a biofilms
PIS58406.1_T38F	38	T	F	PIS58406.1	B9J08_000904	orf19.5798	LIG4	DNA ligase; mRNA detected in yeast-form and pseudohyphal cells, induced upon hyphal induction; suppresses S. cerevisiae ime1-1 mutant IME2 transcription defect; required for wild-type filamentous growth and wild-type
PIS58406.1_K828E	828	K	E	PIS58406.1	B9J08_000904	orf19.5798	LIG4	DNA ligase; mRNA detected in yeast-form and pseudohyphal cells, induced upon hyphal induction; suppresses S. cerevisiae ime1-1 mutant IME2 transcription defect; required for wild-type filamentous growth and wild-type
PIS58406.1_R870S	870	R	S	PIS58406.1	B9J08_000904	orf19.5798	LIG4	DNA ligase; mRNA detected in yeast-form and pseudohyphal cells, induced upon hyphal induction; suppresses S. cerevisiae ime1-1 mutant IME2 transcription defect; required for wild-type filamentous growth and wild-type
PIS58406.1_L883S	883	L	S	PIS58406.1	B9J08_000904	orf19.5798	LIG4	DNA ligase; mRNA detected in yeast-form and pseudohyphal cells, induced upon hyphal induction; suppresses S. cerevisiae ime1-1 mutant IME2 transcription defect; required for wild-type filamentous growth and wild-type
PIS48443.1_T25I	25	T	I	PIS48443.1	B9J08_005136	orf19.1040	MAD2	Protein required for the spindle assembly checkpoint of the cell cycle; necessary for survival in host cell macrophages and for virulence in a mouse model of systemic candidiasis
PIS51133.1_N194Y	194	N	Y	PIS51133.1	B9J08_002706	orf19.2615	MDL1	Putative mitochondrial, half-size MDR-subfamily ABC transporter
PIS52052.1_V679L	679	V	L	PIS52052.1	B9J08_003663	orf19.5599	MDL2	Putative mitochondrial, half-size MDR-subfamily ABC transporter
PIS52052.1_K744R	744	K	R	PIS52052.1	B9J08_003663	orf19.5599	MDL2	Putative mitochondrial, half-size MDR-subfamily ABC transporter
PIS51956.1_Q103P	103	Q	P	PIS51956.1	B9J08_003567	orf19.6760	MDS3	TOR signaling pathway component; required for growth and hyphal formation at alkaline pH, for full virulence in a mouse model of systemic infection and for SD and Spider medium biofilm formation; role in chlamydospore
PIS51956.1_L840S	840	L	S	PIS51956.1	B9J08_003567	orf19.6760	MDS3	TOR signaling pathway component; required for growth and hyphal formation at alkaline pH, for full virulence in a mouse model of systemic infection and for SD and Spider medium biofilm formation; role in chlamydospore
PIS51956.1_G859E	859	G	E	PIS51956.1	B9J08_003567	orf19.6760	MDS3	TOR signaling pathway component; required for growth and hyphal formation at alkaline pH, for full virulence in a mouse model of systemic infection and for SD and Spider medium biofilm formation; role in chlamydospore
PIS51956.1_T1250V	1250	T	V	PIS51956.1	B9J08_003567	orf19.6760	MDS3	TOR signaling pathway component; required for growth and hyphal formation at alkaline pH, for full virulence in a mouse model of systemic infection and for SD and Spider medium biofilm formation; role in chlamydospore
PIS48497.1_Q184P	184	Q	P	PIS48497.1	B9J08_005191	orf19.3603	MFG1	Regulator of filamentous growth; required for biofilm formation, virulence; interacts with Flo8 and Mss11
PIS48497.1_S293L	293	S	L	PIS48497.1	B9J08_005191	orf19.3603	MFG1	Regulator of filamentous growth; required for biofilm formation, virulence; interacts with Flo8 and Mss11
PIS48497.1_A630Q	630	A	Q	PIS48497.1	B9J08_005191	orf19.3603	MFG1	Regulator of filamentous growth; required for biofilm formation, virulence; interacts with Flo8 and Mss11
PIS48497.1_R650Q	650	R	Q	PIS48497.1	B9J08_005191	orf19.3603	MFG1	Regulator of filamentous growth; required for biofilm formation, virulence; interacts with Flo8 and Mss11
PIS55793.1_P659T	659	P	T	PIS55793.1	B9J08_001899	orf19.5100	MLT1	Vacuolar membrane transporter; MRP subfamily of ABC family; may transport organic anions conjugated to glutathione, glucuronate, or sulfate; needed for virulence in mouse peritonitis; Spider biofilm induced; flow mode
PIS49467.1_H43Q	43	H	Q	PIS49467.1	B9J08_004490	orf19.753	MNN15	Putative alpha-1,3-mannosyltransferase; predicted role in protein O-linked glycosylation; Spider biofilm induced
PIS51504.1_D153N	153	D	N	PIS51504.1	B9J08_003092	orf19.1011	MNN21	have alpha-1,2-mannosyltransferase activity, role in cell wall mannoprotein biosynthetic process and Golgi apparatus localization
PIS49626.1_I563N	563	I	N	PIS49626.1	B9J08_004650	orf19.6692	MNN26	Putative alpha-1,2-mannosyltransferase; mutant sensitive to calcofluor, SDS and growth at 42 deg; present in detergent-resistant membrane fraction (possible lipid raft component); predicted N-terminal acetylation and
PIS49626.1_H566Y	566	H	Y	PIS49626.1	B9J08_004650	orf19.6692	MNN26	Putative alpha-1,2-mannosyltransferase; mutant sensitive to calcofluor, SDS and growth at 42 deg; present in detergent-resistant membrane fraction (possible lipid raft component); predicted N-terminal acetylation and
PIS49626.1_K647R	647	K	R	PIS49626.1	B9J08_004650	orf19.6692	MNN26	Putative alpha-1,2-mannosyltransferase; mutant sensitive to calcofluor, SDS and growth at 42 deg; present in detergent-resistant membrane fraction (possible lipid raft component); predicted N-terminal acetylation and
PIS49626.1_D679V	679	D	V	PIS49626.1	B9J08_004650	orf19.6692	MNN26	Putative alpha-1,2-mannosyltransferase; mutant sensitive to calcofluor, SDS and growth at 42 deg; present in detergent-resistant membrane fraction (possible lipid raft component); predicted N-terminal acetylation and
PIS58478.1_A37D	37	A	D	PIS58478.1	B9J08_000977	orf19.6692	MNN26	Putative alpha-1,2-mannosyltransferase; mutant sensitive to calcofluor, SDS and growth at 42 deg; present in detergent-resistant membrane fraction (possible lipid raft component); predicted N-terminal acetylation and
PIS58478.1_K710E	710	K	E	PIS58478.1	B9J08_000977	orf19.6692	MNN26	Putative alpha-1,2-mannosyltransferase; mutant sensitive to calcofluor, SDS and growth at 42 deg; present in detergent-resistant membrane fraction (possible lipid raft component); predicted N-terminal acetylation and
PIS58438.1_I559M	559	I	M	PIS58438.1	B9J08_000936	orf19.5557	MNN4-4	Mannosyltransferase; transcript upregulated in Ssk1 response regulator mutant or in nik1 null mutant, but not in chk1 or sln1 null mutants; pheromone induced; Spider biofilm induced
PIS55802.1_I207V	207	I	V	PIS55802.1	B9J08_001908	orf19.1663	MNT2	Alpha-1,2-mannosyl transferase; adds 3rd mannose in cell-wall mannoprotein biosynthesis; partially redundant with Mnt1; role in adherence and virulence; expressed in yeast and hyphae; fungal-specific; Hap43-induced; S
PIS51340.1_P121S	121	P	S	PIS51340.1	B9J08_002918	orf19.4831	MTS1	Sphingolipid C9-methyltransferase; catalyzes methylation of the 9th carbon in the long chain base component of glucosylceramides; glucosylceramide biosynthesis is important for virulence; Spider biofilm repressed
PIS52223.1_S130R	130	S	R	PIS52223.1	B9J08_003837	orf19.2156	NAG1	Glucosamine-6-phosphate deaminase; required for normal hyphal growth and mouse virulence; converts glucosamine 6-P to fructose 6-P; reversible reaction in vitro; gene and protein is GlcNAc-induced; Spider biofilm indu
PIS52221.1_E356Q	356	E	Q	PIS52221.1	B9J08_003835	orf19.2151	NAG6	Protein required for wild-type mouse virulence and wild-type cycloheximide resistance; putative GTP-binding motif; similar to S. cerevisiae Yor165Wp; in gene cluster that encodes enzymes of GlcNAc catabolism; no human
PIS52221.1_F550Y	550	F	Y	PIS52221.1	B9J08_003835	orf19.2151	NAG6	Protein required for wild-type mouse virulence and wild-type cycloheximide resistance; putative GTP-binding motif; similar to S. cerevisiae Yor165Wp; in gene cluster that encodes enzymes of GlcNAc catabolism; no human
PIS52221.1_I713L	713	I	L	PIS52221.1	B9J08_003835	orf19.2151	NAG6	Protein required for wild-type mouse virulence and wild-type cycloheximide resistance; putative GTP-binding motif; similar to S. cerevisiae Yor165Wp; in gene cluster that encodes enzymes of GlcNAc catabolism; no human
PIS48727.1_P65T	65	P	T	PIS48727.1	B9J08_005429	orf19.7150	NRG1	Transcription factor/repressor; regulates chlamydospore formation/hyphal gene induction/virulence and rescue/stress response genes; effects both Tup1 dependent and independent regulation; flow model biofilm induced; S
PIS51814.1_F746L	746	F	L	PIS51814.1	B9J08_003413	orf19.5673	OPT7	Putative oligopeptide transporter; possibly transports GSH or related compounds; Hog1-induced; expression of OPT6, -7, or -8 does not suppress defect of mutant lacking OPT1-3; Hap43-repressed; F-12/CO2 early biofilm i
PIS52048.1_K141R	141	K	R	PIS52048.1	B9J08_003659	orf19.5770	OPT8	Oligopeptide transporter; similar to Opt1 and to S. cerevisiae Ygl114wp, but not other OPTs; induced by nitric oxide, amphotericin B; expression of OPT6, 7, 8 does not complement mutants lacking Opt1, Opt2, and Opt3;
PIS52048.1_P205R	205	P	R	PIS52048.1	B9J08_003659	orf19.5770	OPT8	Oligopeptide transporter; similar to Opt1 and to S. cerevisiae Ygl114wp, but not other OPTs; induced by nitric oxide, amphotericin B; expression of OPT6, 7, 8 does not complement mutants lacking Opt1, Opt2, and Opt3;
PIS52048.1_G208A	208	G	A	PIS52048.1	B9J08_003659	orf19.5770	OPT8	Oligopeptide transporter; similar to Opt1 and to S. cerevisiae Ygl114wp, but not other OPTs; induced by nitric oxide, amphotericin B; expression of OPT6, 7, 8 does not complement mutants lacking Opt1, Opt2, and Opt3;
PIS52048.1_V420E	420	V	E	PIS52048.1	B9J08_003659	orf19.5770	OPT8	Oligopeptide transporter; similar to Opt1 and to S. cerevisiae Ygl114wp, but not other OPTs; induced by nitric oxide, amphotericin B; expression of OPT6, 7, 8 does not complement mutants lacking Opt1, Opt2, and Opt3;
PIS58847.1_I493T	493	I	T	PIS58847.1	B9J08_000301	orf19.1424	orf19.1424	family, major facilitator superfamily (MFS)
PIS49803.1_I268V	268	I	V	PIS49803.1	B9J08_004830	orf19.1427	orf19.1427	Putative transporter; fungal-specific; Spider biofilm induced
PIS49803.1_L463V	463	L	V	PIS49803.1	B9J08_004830	orf19.1427	orf19.1427	Putative transporter; fungal-specific; Spider biofilm induced
PIS51393.1_Y377C	377	Y	C	PIS51393.1	B9J08_002974	orf19.2397	orf19.2397	family, major facilitator superfamily (MFS); amphotericin B, caspofungin repressed; Hap43p-repressed
PIS58398.1_R529K	529	R	K	PIS58398.1	B9J08_000896	orf19.2517	orf19.2517	family, major facilitator superfamily (MFS)
PIS51755.1_G92R	92	G	R	PIS51755.1	B9J08_003352	orf19.2923	orf19.2923	family, MFS superfamily; induced by alpha pheromone in SpiderM medium
PIS48610.1_F486C	486	F	C	PIS48610.1	B9J08_005308	orf19.3105	orf19.3105	Putative cytochrome P450 protein; possibly an essential gene, disruptants not obtained by UAU1 method
PIS56819.1_N56T	56	N	T	PIS56819.1	B9J08_001364	orf19.3105	orf19.3105	Putative cytochrome P450 protein; possibly an essential gene, disruptants not obtained by UAU1 method
PIS56819.1_A319T	319	A	T	PIS56819.1	B9J08_001364	orf19.3105	orf19.3105	Putative cytochrome P450 protein; possibly an essential gene, disruptants not obtained by UAU1 method
PIS56819.1_E321K	321	E	K	PIS56819.1	B9J08_001364	orf19.3105	orf19.3105	Putative cytochrome P450 protein; possibly an essential gene, disruptants not obtained by UAU1 method
PIS56819.1_S372P	372	S	P	PIS56819.1	B9J08_001364	orf19.3105	orf19.3105	Putative cytochrome P450 protein; possibly an essential gene, disruptants not obtained by UAU1 method
PIS56819.1_S414L	414	S	L	PIS56819.1	B9J08_001364	orf19.3105	orf19.3105	Putative cytochrome P450 protein; possibly an essential gene, disruptants not obtained by UAU1 method
PIS49560.1_N301S	301	N	S	PIS49560.1	B9J08_004584	orf19.4090	orf19.4090	family, major facilitator superfamily (MFS)
PIS51455.1_A106T	106	A	T	PIS51455.1	B9J08_003036	orf19.4090	orf19.4090	family, major facilitator superfamily (MFS)
PIS54475.1_I544M	544	I	M	PIS54475.1	B9J08_002249	orf19.4779	orf19.4779	Putative transporter; slightly similar to the Sit1p siderophore transporter; Gcn4p-regulated; fungal-specific; induced by Mnl1p under weak acid stress
PIS54475.1_S568F	568	S	F	PIS54475.1	B9J08_002249	orf19.4779	orf19.4779	Putative transporter; slightly similar to the Sit1p siderophore transporter; Gcn4p-regulated; fungal-specific; induced by Mnl1p under weak acid stress
PIS54475.1_D582N	582	D	N	PIS54475.1	B9J08_002249	orf19.4779	orf19.4779	Putative transporter; slightly similar to the Sit1p siderophore transporter; Gcn4p-regulated; fungal-specific; induced by Mnl1p under weak acid stress
PIS54475.1_S585G	585	S	G	PIS54475.1	B9J08_002249	orf19.4779	orf19.4779	Putative transporter; slightly similar to the Sit1p siderophore transporter; Gcn4p-regulated; fungal-specific; induced by Mnl1p under weak acid stress
PIS51439.1_T362V	362	T	V	PIS51439.1	B9J08_003020	orf19.4780	orf19.4780	family; Spider biofilm induced
PIS49745.1_I94F	94	I	F	PIS49745.1	B9J08_004772	orf19.4905	orf19.4905	Putative MFS transporter; Hap43p-induced gene; also regulated by regulated by Sef1p and Sfu1p; repressed in a ssr1 null mutant
PIS49745.1_S239L	239	S	L	PIS49745.1	B9J08_004772	orf19.4905	orf19.4905	Putative MFS transporter; Hap43p-induced gene; also regulated by regulated by Sef1p and Sfu1p; repressed in a ssr1 null mutant
PIS49745.1_L383S	383	L	S	PIS49745.1	B9J08_004772	orf19.4905	orf19.4905	Putative MFS transporter; Hap43p-induced gene; also regulated by regulated by Sef1p and Sfu1p; repressed in a ssr1 null mutant
PIS49745.1_T450A	450	T	A	PIS49745.1	B9J08_004772	orf19.4905	orf19.4905	Putative MFS transporter; Hap43p-induced gene; also regulated by regulated by Sef1p and Sfu1p; repressed in a ssr1 null mutant
PIS58089.1_H453L	453	H	L	PIS58089.1	B9J08_000576	orf19.6396	orf19.6396	Putative patatin-like phospholipase; similar to S. cerevisiae Nte1p, which is predicted to be a membrane protein; antigenic during human oral infection; Hap43p-repressed gene
PIS58089.1_I544V	544	I	V	PIS58089.1	B9J08_000576	orf19.6396	orf19.6396	Putative patatin-like phospholipase; similar to S. cerevisiae Nte1p, which is predicted to be a membrane protein; antigenic during human oral infection; Hap43p-repressed gene
PIS58089.1_H672Y	672	H	Y	PIS58089.1	B9J08_000576	orf19.6396	orf19.6396	Putative patatin-like phospholipase; similar to S. cerevisiae Nte1p, which is predicted to be a membrane protein; antigenic during human oral infection; Hap43p-repressed gene
PIS48622.1_I322V	322	I	V	PIS48622.1	B9J08_005322	orf19.6976	orf19.6976	Predicted MFS membrane transporter; member of the proton coupled folate transporter/heme carrier protein family; virulence-group-correlated expression; Spider biofilm induced
PIS58253.1_S137F	137	S	F	PIS58253.1	B9J08_000746	orf19.7490	orf19.7490	Predicted membrane transporter; fucose:proton symporter family member, MFS superfamily; flow model biofilm induced
PIS48475.1_R10T	10	R	T	PIS48475.1	B9J08_005168	orf19.7554	orf19.7554	Transporter; similar to the Sit1 siderophore transporter; induced by nitric oxide independent of Yhb1; repressed during chlamydospore formation in C. albicans and C. dubliniensis; rat catheter biofilm repressed
PIS48475.1_R34K	34	R	K	PIS48475.1	B9J08_005168	orf19.7554	orf19.7554	Transporter; similar to the Sit1 siderophore transporter; induced by nitric oxide independent of Yhb1; repressed during chlamydospore formation in C. albicans and C. dubliniensis; rat catheter biofilm repressed
PIS48475.1_A231T	231	A	T	PIS48475.1	B9J08_005168	orf19.7554	orf19.7554	Transporter; similar to the Sit1 siderophore transporter; induced by nitric oxide independent of Yhb1; repressed during chlamydospore formation in C. albicans and C. dubliniensis; rat catheter biofilm repressed
PIS48475.1_R238K	238	R	K	PIS48475.1	B9J08_005168	orf19.7554	orf19.7554	Transporter; similar to the Sit1 siderophore transporter; induced by nitric oxide independent of Yhb1; repressed during chlamydospore formation in C. albicans and C. dubliniensis; rat catheter biofilm repressed
PIS48475.1_K400N	400	K	N	PIS48475.1	B9J08_005168	orf19.7554	orf19.7554	Transporter; similar to the Sit1 siderophore transporter; induced by nitric oxide independent of Yhb1; repressed during chlamydospore formation in C. albicans and C. dubliniensis; rat catheter biofilm repressed
PIS48475.1_I413L	413	I	L	PIS48475.1	B9J08_005168	orf19.7554	orf19.7554	Transporter; similar to the Sit1 siderophore transporter; induced by nitric oxide independent of Yhb1; repressed during chlamydospore formation in C. albicans and C. dubliniensis; rat catheter biofilm repressed
PIS48475.1_N489D	489	N	D	PIS48475.1	B9J08_005168	orf19.7554	orf19.7554	Transporter; similar to the Sit1 siderophore transporter; induced by nitric oxide independent of Yhb1; repressed during chlamydospore formation in C. albicans and C. dubliniensis; rat catheter biofilm repressed
PIS48475.1_V527I	527	V	I	PIS48475.1	B9J08_005168	orf19.7554	orf19.7554	Transporter; similar to the Sit1 siderophore transporter; induced by nitric oxide independent of Yhb1; repressed during chlamydospore formation in C. albicans and C. dubliniensis; rat catheter biofilm repressed
PIS48475.1_K543R	543	K	R	PIS48475.1	B9J08_005168	orf19.7554	orf19.7554	Transporter; similar to the Sit1 siderophore transporter; induced by nitric oxide independent of Yhb1; repressed during chlamydospore formation in C. albicans and C. dubliniensis; rat catheter biofilm repressed
PIS48475.1_S563N	563	S	N	PIS48475.1	B9J08_005168	orf19.7554	orf19.7554	Transporter; similar to the Sit1 siderophore transporter; induced by nitric oxide independent of Yhb1; repressed during chlamydospore formation in C. albicans and C. dubliniensis; rat catheter biofilm repressed
PIS48475.1_R568H	568	R	H	PIS48475.1	B9J08_005168	orf19.7554	orf19.7554	Transporter; similar to the Sit1 siderophore transporter; induced by nitric oxide independent of Yhb1; repressed during chlamydospore formation in C. albicans and C. dubliniensis; rat catheter biofilm repressed
PIS48475.1_Y571H	571	Y	H	PIS48475.1	B9J08_005168	orf19.7554	orf19.7554	Transporter; similar to the Sit1 siderophore transporter; induced by nitric oxide independent of Yhb1; repressed during chlamydospore formation in C. albicans and C. dubliniensis; rat catheter biofilm repressed
PIS49665.1_I17V	17	I	V	PIS49665.1	B9J08_004690	orf19.7666	orf19.7666	family, major facilitator superfamily (MFS)
PIS49665.1_F340L	340	F	L	PIS49665.1	B9J08_004690	orf19.7666	orf19.7666	family, major facilitator superfamily (MFS)
PIS54769.1_G76D	76	G	D	PIS54769.1	B9J08_002549	orf19.4235	PDE1	Low affinity cyclic nucleotide phosphodiesterase; mediates cAMP signaling in response to glucose or intracellular acidification; macrophage-repressed; Spider biofilm induced
PIS54769.1_N197T	197	N	T	PIS54769.1	B9J08_002549	orf19.4235	PDE1	Low affinity cyclic nucleotide phosphodiesterase; mediates cAMP signaling in response to glucose or intracellular acidification; macrophage-repressed; Spider biofilm induced
PIS50443.1_S6F	6	S	F	PIS50443.1	B9J08_004265	orf19.5662	PEP7	Vesicle transport protein; acts in endosomal transport; roles in metal ion resistance, virulence, adhesion, hyphal growth, chlamydospore formation; similar to S. cerevisiae Pep7p
PIS50443.1_R58C	58	R	C	PIS50443.1	B9J08_004265	orf19.5662	PEP7	Vesicle transport protein; acts in endosomal transport; roles in metal ion resistance, virulence, adhesion, hyphal growth, chlamydospore formation; similar to S. cerevisiae Pep7p
PIS50443.1_K62R	62	K	R	PIS50443.1	B9J08_004265	orf19.5662	PEP7	Vesicle transport protein; acts in endosomal transport; roles in metal ion resistance, virulence, adhesion, hyphal growth, chlamydospore formation; similar to S. cerevisiae Pep7p
PIS50443.1_H105Q	105	H	Q	PIS50443.1	B9J08_004265	orf19.5662	PEP7	Vesicle transport protein; acts in endosomal transport; roles in metal ion resistance, virulence, adhesion, hyphal growth, chlamydospore formation; similar to S. cerevisiae Pep7p
PIS50443.1_I214V	214	I	V	PIS50443.1	B9J08_004265	orf19.5662	PEP7	Vesicle transport protein; acts in endosomal transport; roles in metal ion resistance, virulence, adhesion, hyphal growth, chlamydospore formation; similar to S. cerevisiae Pep7p
PIS50443.1_T247A	247	T	A	PIS50443.1	B9J08_004265	orf19.5662	PEP7	Vesicle transport protein; acts in endosomal transport; roles in metal ion resistance, virulence, adhesion, hyphal growth, chlamydospore formation; similar to S. cerevisiae Pep7p
PIS50443.1_I298V	298	I	V	PIS50443.1	B9J08_004265	orf19.5662	PEP7	Vesicle transport protein; acts in endosomal transport; roles in metal ion resistance, virulence, adhesion, hyphal growth, chlamydospore formation; similar to S. cerevisiae Pep7p
PIS50443.1_K463R	463	K	R	PIS50443.1	B9J08_004265	orf19.5662	PEP7	Vesicle transport protein; acts in endosomal transport; roles in metal ion resistance, virulence, adhesion, hyphal growth, chlamydospore formation; similar to S. cerevisiae Pep7p
PIS50443.1_I514L	514	I	L	PIS50443.1	B9J08_004265	orf19.5662	PEP7	Vesicle transport protein; acts in endosomal transport; roles in metal ion resistance, virulence, adhesion, hyphal growth, chlamydospore formation; similar to S. cerevisiae Pep7p
PIS50443.1_T520A	520	T	A	PIS50443.1	B9J08_004265	orf19.5662	PEP7	Vesicle transport protein; acts in endosomal transport; roles in metal ion resistance, virulence, adhesion, hyphal growth, chlamydospore formation; similar to S. cerevisiae Pep7p
PIS52394.1_K412R	412	K	R	PIS52394.1	B9J08_004010	orf19.1442	PLB4.5	Phospholipase B; Hog1-induced; regulated by Ssn6; putative GPI-anchor; repressed during cell wall regeneration; clade-associated gene expression; Hap43-induced; rat catheter and Spider biofilm repressed
PIS55477.1_F939S	939	F	S	PIS55477.1	B9J08_001576	orf19.1161	PLD1	Phospholipase D1; required for phosphatidic acid and for most diacylglycerol production; required for wild-type mouse virulence, but not rat oral virulence; mutant defect in hyphal growth on solid substrates; similar
PIS51302.1_S182Y	182	S	Y	PIS51302.1	B9J08_002879	orf19.3802	PMT6	Protein mannosyltransferase; required for virulence in mice, adhesion to endothelium; role in hyphal growth signaling, hygromycin B sensitivity; no major role in cellular PMT activity; Hap4-repressed; Bcr1-repressed i
PIS58435.1_S401G	401	S	G	PIS58435.1	B9J08_000933	orf19.5734	POP2	Component of the Ccr4-Pop2 mRNA deadenylase; heterozygous null mutant exhibits resistance to parnafungin and cordycepin in the C. albicans fitness test
PIS48787.1_L483F	483	L	F	PIS48787.1	B9J08_005492	orf19.508	QDR1	Putative antibiotic resistance transporter; regulated by white-opaque switch, Nrg1, Tup1; Hap43, caspofungin repressed; repressed during chlamydospore formation; flow model biofilm induced; Spider biofilm repressed
PIS51091.1_F454L	454	F	L	PIS51091.1	B9J08_002663	orf19.508	QDR1	Putative antibiotic resistance transporter; regulated by white-opaque switch, Nrg1, Tup1; Hap43, caspofungin repressed; repressed during chlamydospore formation; flow model biofilm induced; Spider biofilm repressed
PIS51091.1_L520I	520	L	I	PIS51091.1	B9J08_002663	orf19.508	QDR1	Putative antibiotic resistance transporter; regulated by white-opaque switch, Nrg1, Tup1; Hap43, caspofungin repressed; repressed during chlamydospore formation; flow model biofilm induced; Spider biofilm repressed
PIS51845.1_A170T	170	A	T	PIS51845.1	B9J08_003446	orf19.1760	RAS1	RAS signal transduction GTPase; regulates cAMP and MAP kinase pathways; role in hyphal induction, virulence, apoptosis, heat-shock sensitivity; nonessential; plasma membrane-localized; complements viability of S. cere
PIS51477.1_Y110H	110	Y	H	PIS51477.1	B9J08_003060	orf19.7247	RIM101	Transcription factor; alkaline pH response; required for alkaline-induced hyphal growth; role in virulence in mice; activated by C-terminal proteolytic cleavage; mediates both positive and negative regulation; Spider
PIS51477.1_Q548S	548	Q	S	PIS51477.1	B9J08_003060	orf19.7247	RIM101	Transcription factor; alkaline pH response; required for alkaline-induced hyphal growth; role in virulence in mice; activated by C-terminal proteolytic cleavage; mediates both positive and negative regulation; Spider
PIS50502.1_I71L	71	I	L	PIS50502.1	B9J08_004329	orf19.3995	RIM13	Protease of the pH response pathway; likely to mediate activation of Rim101 via C-terminal cleavage; required for alkaline pH-induced hyphal growth and for normal chlamydospore formation; Hap43-repressed; flow model b
PIS50502.1_L296V	296	L	V	PIS50502.1	B9J08_004329	orf19.3995	RIM13	Protease of the pH response pathway; likely to mediate activation of Rim101 via C-terminal cleavage; required for alkaline pH-induced hyphal growth and for normal chlamydospore formation; Hap43-repressed; flow model b
PIS50502.1_E637D	637	E	D	PIS50502.1	B9J08_004329	orf19.3995	RIM13	Protease of the pH response pathway; likely to mediate activation of Rim101 via C-terminal cleavage; required for alkaline pH-induced hyphal growth and for normal chlamydospore formation; Hap43-repressed; flow model b
PIS51603.1_T297A	297	T	A	PIS51603.1	B9J08_003197	orf19.4800	RIM20	Protein involved in the pH response pathway; binds to the transcription factor Rim101 and may serve as a scaffold to facilitate the C-terminal proteolytic cleavage that activates Rim101; required for alkaline pH-induc
PIS56735.1_N731K	731	N	K	PIS56735.1	B9J08_001275	orf19.6091	RIM8	Beta-arrestin-like protein; involved in pH response; required for pathogenesis, activation of Rim101 and alkaline pH-induced hyphal growth; colony morphology-related gene regulation by Ssn6p negative feedback regulati
PIS56565.1_G139R	139	G	R	PIS56565.1	B9J08_001102	orf19.2614	RSR1	RAS-related protein; GTP/GDP cycling required for wild-type polar bud site selection, hyphal growth guidance; role in systemic virulence in mouse; geranylgeranylation predicted; suppresses S. cerevisiae cdc24-4 mutant
PIS58355.1_S269Q	269	S	Q	PIS58355.1	B9J08_000852	orf19.7491	RTT109	Histone acetyltransferase, mutants are sensitive to DNA damage, show decreased virulence in mice, decreased white-to-opaque switching and increased susceptibility to killing by macrophages
PIS50485.1_I406S	406	I	S	PIS50485.1	B9J08_004310	orf19.3969	SFL2	Transcription factor involved in regulation of morphogenesis; required for filamentous growth, for virulence in RHE model but not in mice; induced upon RHE infection but C. dubliniensis ortholog is not; Spider biofilm
PIS51955.1_E127N	127	E	N	PIS51955.1	B9J08_003564	orf19.6763	SLK19	Alkaline-induced protein of plasma membrane; affects cell aggregation, cell wall; similar to S. cerevisiae Slk19p (a kinetochore protein with roles in mitosis, meiosis); required for wild-type virulence in mouse; macr
PIS51955.1_N172D	172	N	D	PIS51955.1	B9J08_003564	orf19.6763	SLK19	Alkaline-induced protein of plasma membrane; affects cell aggregation, cell wall; similar to S. cerevisiae Slk19p (a kinetochore protein with roles in mitosis, meiosis); required for wild-type virulence in mouse; macr
PIS51955.1_A182T	182	A	T	PIS51955.1	B9J08_003564	orf19.6763	SLK19	Alkaline-induced protein of plasma membrane; affects cell aggregation, cell wall; similar to S. cerevisiae Slk19p (a kinetochore protein with roles in mitosis, meiosis); required for wild-type virulence in mouse; macr
PIS51955.1_D462A	462	D	A	PIS51955.1	B9J08_003564	orf19.6763	SLK19	Alkaline-induced protein of plasma membrane; affects cell aggregation, cell wall; similar to S. cerevisiae Slk19p (a kinetochore protein with roles in mitosis, meiosis); required for wild-type virulence in mouse; macr
PIS51955.1_N563K	563	N	K	PIS51955.1	B9J08_003564	orf19.6763	SLK19	Alkaline-induced protein of plasma membrane; affects cell aggregation, cell wall; similar to S. cerevisiae Slk19p (a kinetochore protein with roles in mitosis, meiosis); required for wild-type virulence in mouse; macr
PIS51955.1_E567D	567	E	D	PIS51955.1	B9J08_003564	orf19.6763	SLK19	Alkaline-induced protein of plasma membrane; affects cell aggregation, cell wall; similar to S. cerevisiae Slk19p (a kinetochore protein with roles in mitosis, meiosis); required for wild-type virulence in mouse; macr
PIS52385.1_S30P	30	S	P	PIS52385.1	B9J08_004001	orf19.1750	SLR1	Protein similar to mammalian SR-like RNA splicing factor; involved in filamentous growth and virulence; gene has intron; Spider biofilm repressed
PIS52385.1_F122S	122	F	S	PIS52385.1	B9J08_004001	orf19.1750	SLR1	Protein similar to mammalian SR-like RNA splicing factor; involved in filamentous growth and virulence; gene has intron; Spider biofilm repressed
PIS52385.1_E188V	188	E	V	PIS52385.1	B9J08_004001	orf19.1750	SLR1	Protein similar to mammalian SR-like RNA splicing factor; involved in filamentous growth and virulence; gene has intron; Spider biofilm repressed
PIS52385.1_A225V	225	A	V	PIS52385.1	B9J08_004001	orf19.1750	SLR1	Protein similar to mammalian SR-like RNA splicing factor; involved in filamentous growth and virulence; gene has intron; Spider biofilm repressed
PIS56752.1_H120Q	120	H	Q	PIS56752.1	B9J08_001292	orf19.2062	SOD4	Cu-containing superoxide dismutase; role in response to host innate immune ROS; regulated on white-opaque switch; ciclopirox olamine induced; caspofungin repressed; SOD1,4,5,6 gene family; yeast-associated; Spider bio
PIS55538.1_S223G	223	S	G	PIS55538.1	B9J08_001640	orf19.2108	SOD6	Copper-containing superoxide dismutase; gene family includes SOD1, SOD4, SOD5, and SOD6; gene may contain an intron; Hap43-repressed; flow model and rat catheter biofilm induced
PIS48509.1_S133P	133	S	P	PIS48509.1	B9J08_005203	orf19.1429	SOH1	Subunit of the RNA polymerase II mediator complex; involved in control of cytokinesis, morphogenesis, biofilm formation, virulence; cell-cycle regulated periodic mRNA expression
PIS51248.1_V79I	79	V	I	PIS51248.1	B9J08_002823	orf19.30	SPF1	P-type calcium-transporting ATPase, involved in control of calcium homeostasis, response to ER stress, hyphal growth, biofilm formation and virulence
PIS50475.1_S187C	187	S	C	PIS50475.1	B9J08_004300	orf19.3959	SSD1	Protein with role in resistance to host antimicrobial peptides; virulence role in murine infection; functional homolog of S. cerevisiae Ssd1p, which suppresses various mutant phenotypes; constitutively expressed and n
PIS50475.1_S817N	817	S	N	PIS50475.1	B9J08_004300	orf19.3959	SSD1	Protein with role in resistance to host antimicrobial peptides; virulence role in murine infection; functional homolog of S. cerevisiae Ssd1p, which suppresses various mutant phenotypes; constitutively expressed and n
PIS48747.1_S390R	390	S	R	PIS48747.1	B9J08_005450	orf19.5031	SSK1	Response regulator of two-component system; role in oxidative stress response, cell wall biosynthesis, virulence, hyphal growth on solid media; expressed in hyphae and yeast; peroxisomal targeting sequence (PTS1); Spi
PIS58883.1_D81N	81	D	N	PIS58883.1	B9J08_000340	orf19.4867	SWE1	Putative protein kinase with a role in control of growth and morphogenesis, required for full virulence; mutant cells are small, rounded, and sometimes binucleate; not required for filamentous growth; mutant is hypers
PIS58883.1_N277T	277	N	T	PIS58883.1	B9J08_000340	orf19.4867	SWE1	Putative protein kinase with a role in control of growth and morphogenesis, required for full virulence; mutant cells are small, rounded, and sometimes binucleate; not required for filamentous growth; mutant is hypers
PIS48145.1_V421F	421	V	F	PIS48145.1	B9J08_005570	orf19.4335	TNA1	Putative nicotinic acid transporter; detected at germ tube plasma membrane by mass spectrometry; transcript induced upon phagocytosis by macrophage; rat catheter biofilm induced
PIS48145.1_L464I	464	L	I	PIS48145.1	B9J08_005570	orf19.4335	TNA1	Putative nicotinic acid transporter; detected at germ tube plasma membrane by mass spectrometry; transcript induced upon phagocytosis by macrophage; rat catheter biofilm induced
PIS48146.1_E3K	3	E	K	PIS48146.1	B9J08_005571	orf19.4335	TNA1	Putative nicotinic acid transporter; detected at germ tube plasma membrane by mass spectrometry; transcript induced upon phagocytosis by macrophage; rat catheter biofilm induced
PIS48146.1_Q426K	426	Q	K	PIS48146.1	B9J08_005571	orf19.4335	TNA1	Putative nicotinic acid transporter; detected at germ tube plasma membrane by mass spectrometry; transcript induced upon phagocytosis by macrophage; rat catheter biofilm induced
PIS48146.1_H465R	465	H	R	PIS48146.1	B9J08_005571	orf19.4335	TNA1	Putative nicotinic acid transporter; detected at germ tube plasma membrane by mass spectrometry; transcript induced upon phagocytosis by macrophage; rat catheter biofilm induced
PIS48146.1_T476S	476	T	S	PIS48146.1	B9J08_005571	orf19.4335	TNA1	Putative nicotinic acid transporter; detected at germ tube plasma membrane by mass spectrometry; transcript induced upon phagocytosis by macrophage; rat catheter biofilm induced
PIS48644.1_Y496F	496	Y	F	PIS48644.1	B9J08_005345	orf19.4335	TNA1	Putative nicotinic acid transporter; detected at germ tube plasma membrane by mass spectrometry; transcript induced upon phagocytosis by macrophage; rat catheter biofilm induced
PIS54523.1_A463S	463	A	S	PIS54523.1	B9J08_002297	orf19.4335	TNA1	Putative nicotinic acid transporter; detected at germ tube plasma membrane by mass spectrometry; transcript induced upon phagocytosis by macrophage; rat catheter biofilm induced
PIS49748.1_S113P	113	S	P	PIS49748.1	B9J08_004775	orf19.4737	TPO3	Putative polyamine transporter; MFS-MDR family; induced by Sfu1, regulated upon white-opaque; decreased expression in hyphae vs yeast-form cells; regulated by Nrg1; Spider biofilm repressed
PIS49748.1_V150I	150	V	I	PIS49748.1	B9J08_004775	orf19.4737	TPO3	Putative polyamine transporter; MFS-MDR family; induced by Sfu1, regulated upon white-opaque; decreased expression in hyphae vs yeast-form cells; regulated by Nrg1; Spider biofilm repressed
PIS49748.1_C173S	173	C	S	PIS49748.1	B9J08_004775	orf19.4737	TPO3	Putative polyamine transporter; MFS-MDR family; induced by Sfu1, regulated upon white-opaque; decreased expression in hyphae vs yeast-form cells; regulated by Nrg1; Spider biofilm repressed
PIS55729.1_V276G	276	V	G	PIS55729.1	B9J08_001834	orf19.473	TPO4	Putative sperimidine transporter; fungal-specific (no human or murine homolog); Spider biofilm induced; promoter bound by Tec1 and Ndt80; Bcr1-repressed in RPMI a/a biofilms
PIS55591.1_H124Q	124	H	Q	PIS55591.1	B9J08_001695	orf19.6640	TPS1	Trehalose-6-phosphate synthase; role in hyphal growth and virulence in mouse systemic infection; induced in presence of human neutrophils; macrophage/pseudohyphal-repressed after 16h; stationary phase enriched protein
PIS50356.1_S62G	62	S	G	PIS50356.1	B9J08_004171	orf19.4941	TYE7	bHLH transcription factor; control of glycolysis; required for biofilm formation; hyphally regulated by Cph1, Cyr1; flucytosine, Hog1 induced; amphotericin B, caspofungin repressed; induced in flow model biofilm and p
PIS55597.1_R16T	16	R	T	PIS55597.1	B9J08_001701	orf19.6634	VMA2	Vacuolar H(+)-ATPase; protein present in exponential and stationary growth phase yeast cultures; plasma membrane localized; amphotericin B repressed, caspofungin repressed
PIS54539.1_I508L	508	I	L	PIS54539.1	B9J08_002313	orf19.4403	VPS11	Protein involved in protein trafficking; putative role in vesicle-target membrane fusion; mutant lacks vacuole; role in hyphal growth, possibly via vacuole expansion into hypha; role in killing of and survival within
PIS48694.1_D182Y	182	D	Y	PIS48694.1	B9J08_005396	orf19.130	VPS15	Protein involved in retrograde endosome-to-Golgi protein transport; required for normal virulence
PIS48694.1_L266F	266	L	F	PIS48694.1	B9J08_005396	orf19.130	VPS15	Protein involved in retrograde endosome-to-Golgi protein transport; required for normal virulence
PIS48694.1_S352F	352	S	F	PIS48694.1	B9J08_005396	orf19.130	VPS15	Protein involved in retrograde endosome-to-Golgi protein transport; required for normal virulence
PIS48694.1_V435I	435	V	I	PIS48694.1	B9J08_005396	orf19.130	VPS15	Protein involved in retrograde endosome-to-Golgi protein transport; required for normal virulence
PIS48694.1_Q545S	545	Q	S	PIS48694.1	B9J08_005396	orf19.130	VPS15	Protein involved in retrograde endosome-to-Golgi protein transport; required for normal virulence
PIS48694.1_I759V	759	I	V	PIS48694.1	B9J08_005396	orf19.130	VPS15	Protein involved in retrograde endosome-to-Golgi protein transport; required for normal virulence
PIS48694.1_E837G	837	E	G	PIS48694.1	B9J08_005396	orf19.130	VPS15	Protein involved in retrograde endosome-to-Golgi protein transport; required for normal virulence
PIS48694.1_Q950H	950	Q	H	PIS48694.1	B9J08_005396	orf19.130	VPS15	Protein involved in retrograde endosome-to-Golgi protein transport; required for normal virulence
PIS48694.1_V1107I	1107	V	I	PIS48694.1	B9J08_005396	orf19.130	VPS15	Protein involved in retrograde endosome-to-Golgi protein transport; required for normal virulence
PIS48694.1_F1228L	1228	F	L	PIS48694.1	B9J08_005396	orf19.130	VPS15	Protein involved in retrograde endosome-to-Golgi protein transport; required for normal virulence
PIS48694.1_K1417N	1417	K	N	PIS48694.1	B9J08_005396	orf19.130	VPS15	Protein involved in retrograde endosome-to-Golgi protein transport; required for normal virulence
PIS48694.1_K1440Q	1440	K	Q	PIS48694.1	B9J08_005396	orf19.130	VPS15	Protein involved in retrograde endosome-to-Golgi protein transport; required for normal virulence
PIS52154.1_E155D	155	E	D	PIS52154.1	B9J08_003765	orf19.6243	VPS34	Autophosphorylated class III phosphatidylinositol 3-kinase; required for normal vesicle transport, hyphal growth, fibroblast adherence, virulence in mouse systemic infection; growth-regulated; caspofungin and hydrogen
PIS52154.1_D490E	490	D	E	PIS52154.1	B9J08_003765	orf19.6243	VPS34	Autophosphorylated class III phosphatidylinositol 3-kinase; required for normal vesicle transport, hyphal growth, fibroblast adherence, virulence in mouse systemic infection; growth-regulated; caspofungin and hydrogen
PIS52154.1_K498R	498	K	R	PIS52154.1	B9J08_003765	orf19.6243	VPS34	Autophosphorylated class III phosphatidylinositol 3-kinase; required for normal vesicle transport, hyphal growth, fibroblast adherence, virulence in mouse systemic infection; growth-regulated; caspofungin and hydrogen
PIS52451.1_A311G	311	A	G	PIS52451.1	B9J08_004068	orf19.4339	VPS4	AAA-ATPase involved in transport from MVB to the vacuole and ESCRT-III complex disassembly; mutation decreases SAP secretion and virulence in murine intravenous infection; regulated by Gcn2p, Gcn4p; required for norma
PIS52451.1_Q363E	363	Q	E	PIS52451.1	B9J08_004068	orf19.4339	VPS4	AAA-ATPase involved in transport from MVB to the vacuole and ESCRT-III complex disassembly; mutation decreases SAP secretion and virulence in murine intravenous infection; regulated by Gcn2p, Gcn4p; required for norma
PIS58862.1_S122A	122	S	A	PIS58862.1	B9J08_000319	orf19.2251	AAH1	Adenine deaminase; purine salvage and nitrogen catabolism; colony morphology-related regulation by Ssn6; Hog1, CO2-induced; chlamydospore formation repressed in C. albicans and C. dubliniensis; rat catheter and F-12/C
PIS58862.1_F185Y	185	F	Y	PIS58862.1	B9J08_000319	orf19.2251	AAH1	Adenine deaminase; purine salvage and nitrogen catabolism; colony morphology-related regulation by Ssn6; Hog1, CO2-induced; chlamydospore formation repressed in C. albicans and C. dubliniensis; rat catheter and F-12/C
PIS58862.1_N325D	325	N	D	PIS58862.1	B9J08_000319	orf19.2251	AAH1	Adenine deaminase; purine salvage and nitrogen catabolism; colony morphology-related regulation by Ssn6; Hog1, CO2-induced; chlamydospore formation repressed in C. albicans and C. dubliniensis; rat catheter and F-12/C
PIS56870.1_K3R	3	K	R	PIS56870.1	B9J08_001416	orf19.2699	ABP1	Ortholog of S. cerevisiae Abp1; actin-binding protein of the cortical actin cytoskeleton; caspofungin induced; protein only detected in stationary phase yeast-form cultures; Spider biofilm repressed
PIS56870.1_N146I	146	N	I	PIS56870.1	B9J08_001416	orf19.2699	ABP1	Ortholog of S. cerevisiae Abp1; actin-binding protein of the cortical actin cytoskeleton; caspofungin induced; protein only detected in stationary phase yeast-form cultures; Spider biofilm repressed
PIS56870.1_S150T	150	S	T	PIS56870.1	B9J08_001416	orf19.2699	ABP1	Ortholog of S. cerevisiae Abp1; actin-binding protein of the cortical actin cytoskeleton; caspofungin induced; protein only detected in stationary phase yeast-form cultures; Spider biofilm repressed
PIS56870.1_T265I	265	T	I	PIS56870.1	B9J08_001416	orf19.2699	ABP1	Ortholog of S. cerevisiae Abp1; actin-binding protein of the cortical actin cytoskeleton; caspofungin induced; protein only detected in stationary phase yeast-form cultures; Spider biofilm repressed
PIS56870.1_V290G	290	V	G	PIS56870.1	B9J08_001416	orf19.2699	ABP1	Ortholog of S. cerevisiae Abp1; actin-binding protein of the cortical actin cytoskeleton; caspofungin induced; protein only detected in stationary phase yeast-form cultures; Spider biofilm repressed
PIS56870.1_E365K	365	E	K	PIS56870.1	B9J08_001416	orf19.2699	ABP1	Ortholog of S. cerevisiae Abp1; actin-binding protein of the cortical actin cytoskeleton; caspofungin induced; protein only detected in stationary phase yeast-form cultures; Spider biofilm repressed
PIS56870.1_S404A	404	S	A	PIS56870.1	B9J08_001416	orf19.2699	ABP1	Ortholog of S. cerevisiae Abp1; actin-binding protein of the cortical actin cytoskeleton; caspofungin induced; protein only detected in stationary phase yeast-form cultures; Spider biofilm repressed
PIS48312.1_F629L	629	F	L	PIS48312.1	B9J08_005002	orf19.3529	ABP2	Putative alpha-actinin-like protein; induced by alpha pheromone in SpiderM medium
PIS58518.1_N289K	289	N	K	PIS58518.1	B9J08_001018	orf19.7466	ACC1	Putative acetyl-coenzyme-A carboxylases; regulated by Efg1; amphotericin B repressed; caspofungin repressed; 5'-UTR intron; gene used for strain identification by multilocus sequence typing; Hap43-induced; flow model
PIS58518.1_H1027L	1027	H	L	PIS58518.1	B9J08_001018	orf19.7466	ACC1	Putative acetyl-coenzyme-A carboxylases; regulated by Efg1; amphotericin B repressed; caspofungin repressed; 5'-UTR intron; gene used for strain identification by multilocus sequence typing; Hap43-induced; flow model
PIS58518.1_L1317Q	1317	L	Q	PIS58518.1	B9J08_001018	orf19.7466	ACC1	Putative acetyl-coenzyme-A carboxylases; regulated by Efg1; amphotericin B repressed; caspofungin repressed; 5'-UTR intron; gene used for strain identification by multilocus sequence typing; Hap43-induced; flow model
PIS58518.1_T1562K	1562	T	K	PIS58518.1	B9J08_001018	orf19.7466	ACC1	Putative acetyl-coenzyme-A carboxylases; regulated by Efg1; amphotericin B repressed; caspofungin repressed; 5'-UTR intron; gene used for strain identification by multilocus sequence typing; Hap43-induced; flow model
PIS58518.1_E1584V	1584	E	V	PIS58518.1	B9J08_001018	orf19.7466	ACC1	Putative acetyl-coenzyme-A carboxylases; regulated by Efg1; amphotericin B repressed; caspofungin repressed; 5'-UTR intron; gene used for strain identification by multilocus sequence typing; Hap43-induced; flow model
PIS58518.1_L1845P	1845	L	P	PIS58518.1	B9J08_001018	orf19.7466	ACC1	Putative acetyl-coenzyme-A carboxylases; regulated by Efg1; amphotericin B repressed; caspofungin repressed; 5'-UTR intron; gene used for strain identification by multilocus sequence typing; Hap43-induced; flow model
PIS51853.1_P126A	126	P	A	PIS51853.1	B9J08_003454	orf19.868	ADAEC	Protein of unknown function; transcription is specific to white cell type
PIS51853.1_T270S	270	T	S	PIS51853.1	B9J08_003454	orf19.868	ADAEC	Protein of unknown function; transcription is specific to white cell type
PIS54831.1_V72L	72	V	L	PIS54831.1	B9J08_001975	orf19.6317	ADE6	5-Phosphoribosylformyl glycinamidine synthetase; adenine biosynthesis; not induced in GCN response, in contrast to S. cerevisiae Ade6; protein in stationary phase yeast-form cultures; flow model and rat catheter biofi
PIS54831.1_A127S	127	A	S	PIS54831.1	B9J08_001975	orf19.6317	ADE6	5-Phosphoribosylformyl glycinamidine synthetase; adenine biosynthesis; not induced in GCN response, in contrast to S. cerevisiae Ade6; protein in stationary phase yeast-form cultures; flow model and rat catheter biofi
PIS54831.1_S169F	169	S	F	PIS54831.1	B9J08_001975	orf19.6317	ADE6	5-Phosphoribosylformyl glycinamidine synthetase; adenine biosynthesis; not induced in GCN response, in contrast to S. cerevisiae Ade6; protein in stationary phase yeast-form cultures; flow model and rat catheter biofi
PIS54831.1_L644I	644	L	I	PIS54831.1	B9J08_001975	orf19.6317	ADE6	5-Phosphoribosylformyl glycinamidine synthetase; adenine biosynthesis; not induced in GCN response, in contrast to S. cerevisiae Ade6; protein in stationary phase yeast-form cultures; flow model and rat catheter biofi
PIS54831.1_N1122K	1122	N	K	PIS54831.1	B9J08_001975	orf19.6317	ADE6	5-Phosphoribosylformyl glycinamidine synthetase; adenine biosynthesis; not induced in GCN response, in contrast to S. cerevisiae Ade6; protein in stationary phase yeast-form cultures; flow model and rat catheter biofi
PIS54831.1_K1190E	1190	K	E	PIS54831.1	B9J08_001975	orf19.6317	ADE6	5-Phosphoribosylformyl glycinamidine synthetase; adenine biosynthesis; not induced in GCN response, in contrast to S. cerevisiae Ade6; protein in stationary phase yeast-form cultures; flow model and rat catheter biofi
PIS58167.1_E644G	644	E	G	PIS58167.1	B9J08_000657	orf19.459	ADP1	Putative PDR-subfamily ABC transporter; similar to WHITE subfamily proteins; gene used for strain identification by multilocus sequence typing
PIS49695.1_A133T	133	A	T	PIS49695.1	B9J08_004721	orf19.4743	AFG1	Putative mitochondrial ATPase of the AAA family; similar but not orthologous to S. cerevisiae Afg1; mutant is viable; regulated by Sef1, Sfu1, and Hap43
PIS49695.1_S357L	357	S	L	PIS49695.1	B9J08_004721	orf19.4743	AFG1	Putative mitochondrial ATPase of the AAA family; similar but not orthologous to S. cerevisiae Afg1; mutant is viable; regulated by Sef1, Sfu1, and Hap43
PIS51017.1_L25F	25	L	F	PIS51017.1	B9J08_002587	orf19.5862	AFP99	Protein related to arginases; downregulated upon adherence to polystyrene; regulated by Gcn2p and Gcn4p
PIS51017.1_L316F	316	L	F	PIS51017.1	B9J08_002587	orf19.5862	AFP99	Protein related to arginases; downregulated upon adherence to polystyrene; regulated by Gcn2p and Gcn4p
PIS51017.1_V325I	325	V	I	PIS51017.1	B9J08_002587	orf19.5862	AFP99	Protein related to arginases; downregulated upon adherence to polystyrene; regulated by Gcn2p and Gcn4p
PIS51017.1_E336D	336	E	D	PIS51017.1	B9J08_002587	orf19.5862	AFP99	Protein related to arginases; downregulated upon adherence to polystyrene; regulated by Gcn2p and Gcn4p
PIS54898.1_F668L	668	F	L	PIS54898.1	B9J08_002047	orf19.3050	AGE1	Putative GTPase activator; induced in low iron; rat catheter biofilm repressed
PIS54898.1_Q851R	851	Q	R	PIS54898.1	B9J08_002047	orf19.3050	AGE1	Putative GTPase activator; induced in low iron; rat catheter biofilm repressed
PIS49797.1_A145G	145	A	G	PIS49797.1	B9J08_004824	orf19.1396	AGE2	have GTPase activator activity, role in ER to Golgi vesicle-mediated transport, intra-Golgi vesicle-mediated transport and Golgi apparatus, clathrin-coated vesicle, cytosol localization
PIS49797.1_Q148P	148	Q	P	PIS49797.1	B9J08_004824	orf19.1396	AGE2	have GTPase activator activity, role in ER to Golgi vesicle-mediated transport, intra-Golgi vesicle-mediated transport and Golgi apparatus, clathrin-coated vesicle, cytosol localization
PIS49797.1_K194Q	194	K	Q	PIS49797.1	B9J08_004824	orf19.1396	AGE2	have GTPase activator activity, role in ER to Golgi vesicle-mediated transport, intra-Golgi vesicle-mediated transport and Golgi apparatus, clathrin-coated vesicle, cytosol localization
PIS49797.1_N261K	261	N	K	PIS49797.1	B9J08_004824	orf19.1396	AGE2	have GTPase activator activity, role in ER to Golgi vesicle-mediated transport, intra-Golgi vesicle-mediated transport and Golgi apparatus, clathrin-coated vesicle, cytosol localization
PIS49797.1_R269M	269	R	M	PIS49797.1	B9J08_004824	orf19.1396	AGE2	have GTPase activator activity, role in ER to Golgi vesicle-mediated transport, intra-Golgi vesicle-mediated transport and Golgi apparatus, clathrin-coated vesicle, cytosol localization
PIS49797.1_V281A	281	V	A	PIS49797.1	B9J08_004824	orf19.1396	AGE2	have GTPase activator activity, role in ER to Golgi vesicle-mediated transport, intra-Golgi vesicle-mediated transport and Golgi apparatus, clathrin-coated vesicle, cytosol localization
PIS49797.1_A332E	332	A	E	PIS49797.1	B9J08_004824	orf19.1396	AGE2	have GTPase activator activity, role in ER to Golgi vesicle-mediated transport, intra-Golgi vesicle-mediated transport and Golgi apparatus, clathrin-coated vesicle, cytosol localization
PIS56817.1_V166I	166	V	I	PIS56817.1	B9J08_001362	orf19.3795	AGP3	Putative serine transporter; possible role in assimilation of sulfur; F-12/CO2 early biofilm induced
PIS56817.1_I229T	229	I	T	PIS56817.1	B9J08_001362	orf19.3795	AGP3	Putative serine transporter; possible role in assimilation of sulfur; F-12/CO2 early biofilm induced
PIS54993.1_I171V	171	I	V	PIS54993.1	B9J08_002143	orf19.6470	AHP2	Putative thiol-specific peroxiredoxin; macrophage-downregulated gene
PIS56946.1_K339E	339	K	E	PIS56946.1	B9J08_001493	orf19.5357	AKL1	Putative serine/threonine protein kinase; induced during the mating process
PIS54887.1_S240N	240	S	N	PIS54887.1	B9J08_002034	orf19.4950	AKR1	Ankyrin-repeat protein; induced by fluphenazine
PIS56585.1_L729F	729	L	F	PIS56585.1	B9J08_001122	orf19.5746	ALA1	Alanyl-tRNA synthetase; translational regulation generates cytoplasmic and mitochondrial forms; Gcn4p-regulated; repressed by amino acid starvation (3-AT); translation-related genes downregulated upon phagocytosis by
PIS55819.1_N91D	91	N	D	PIS55819.1	B9J08_001925	orf19.3468	ALG11	Alpha-1,2-mannosyltransferase; catalyzes sequential addition of 2 terminal alpha 1,2-mannose residues to the Man5GlcNAc2-PP-dolichol intermediate during asparagine-linked glycosylation in the ER; Spider biofilm induce
PIS55819.1_G322A	322	G	A	PIS55819.1	B9J08_001925	orf19.3468	ALG11	Alpha-1,2-mannosyltransferase; catalyzes sequential addition of 2 terminal alpha 1,2-mannose residues to the Man5GlcNAc2-PP-dolichol intermediate during asparagine-linked glycosylation in the ER; Spider biofilm induce
PIS55819.1_N343S	343	N	S	PIS55819.1	B9J08_001925	orf19.3468	ALG11	Alpha-1,2-mannosyltransferase; catalyzes sequential addition of 2 terminal alpha 1,2-mannose residues to the Man5GlcNAc2-PP-dolichol intermediate during asparagine-linked glycosylation in the ER; Spider biofilm induce
PIS55689.1_K9R	9	K	R	PIS55689.1	B9J08_001793	orf19.1843	ALG6	Putative glucosyltransferase involved in cell wall mannan biosynthesis; transcription is elevated in chk1, nik1, and sln1 homozygous null mutants; repressed by nitric oxide; possibly essential gene, disruptants not ob
PIS55689.1_I97N	97	I	N	PIS55689.1	B9J08_001793	orf19.1843	ALG6	Putative glucosyltransferase involved in cell wall mannan biosynthesis; transcription is elevated in chk1, nik1, and sln1 homozygous null mutants; repressed by nitric oxide; possibly essential gene, disruptants not ob
PIS50402.1_N392D	392	N	D	PIS50402.1	B9J08_004221	orf19.2187	ALG7	Protein involved in cell wall mannan biosynthesis; mutation confers hypersensitivity to tunicamycin; transcript elevated in chk1, nik1, and sln1 homozygous null mutants; possibly essential gene, disruptants not obtain
PIS58402.1_D34G	34	D	G	PIS58402.1	B9J08_000900	orf19.1659	ALG8	Putative glucosyltransferase involved in cell wall mannan biosynthesis; transcription is elevated in nik1 and sln1 homozygous null mutants, but not in the chk1 null mutant; possibly an essential gene, disruptants not
PIS58402.1_T316S	316	T	S	PIS58402.1	B9J08_000900	orf19.1659	ALG8	Putative glucosyltransferase involved in cell wall mannan biosynthesis; transcription is elevated in nik1 and sln1 homozygous null mutants, but not in the chk1 null mutant; possibly an essential gene, disruptants not
PIS50299.1_V461A	461	V	A	PIS50299.1	B9J08_004112	orf19.4555	ALS4	GPI-anchored adhesin; role in adhesion, germ tube induction; growth, temperature regulated; expressed during infection of human buccal epithelial cells; repressed by vaginal contact; biofilm induced; repressed during
PIS50299.1_S651R	651	S	R	PIS50299.1	B9J08_004112	orf19.4555	ALS4	GPI-anchored adhesin; role in adhesion, germ tube induction; growth, temperature regulated; expressed during infection of human buccal epithelial cells; repressed by vaginal contact; biofilm induced; repressed during
PIS50299.1_L814V	814	L	V	PIS50299.1	B9J08_004112	orf19.4555	ALS4	GPI-anchored adhesin; role in adhesion, germ tube induction; growth, temperature regulated; expressed during infection of human buccal epithelial cells; repressed by vaginal contact; biofilm induced; repressed during
PIS50299.1_S948F	948	S	F	PIS50299.1	B9J08_004112	orf19.4555	ALS4	GPI-anchored adhesin; role in adhesion, germ tube induction; growth, temperature regulated; expressed during infection of human buccal epithelial cells; repressed by vaginal contact; biofilm induced; repressed during
PIS50299.1_G1111E	1111	G	E	PIS50299.1	B9J08_004112	orf19.4555	ALS4	GPI-anchored adhesin; role in adhesion, germ tube induction; growth, temperature regulated; expressed during infection of human buccal epithelial cells; repressed by vaginal contact; biofilm induced; repressed during
PIS50299.1_F1124S	1124	F	S	PIS50299.1	B9J08_004112	orf19.4555	ALS4	GPI-anchored adhesin; role in adhesion, germ tube induction; growth, temperature regulated; expressed during infection of human buccal epithelial cells; repressed by vaginal contact; biofilm induced; repressed during
PIS50299.1_S1351F	1351	S	F	PIS50299.1	B9J08_004112	orf19.4555	ALS4	GPI-anchored adhesin; role in adhesion, germ tube induction; growth, temperature regulated; expressed during infection of human buccal epithelial cells; repressed by vaginal contact; biofilm induced; repressed during
PIS50299.1_A1408T	1408	A	T	PIS50299.1	B9J08_004112	orf19.4555	ALS4	GPI-anchored adhesin; role in adhesion, germ tube induction; growth, temperature regulated; expressed during infection of human buccal epithelial cells; repressed by vaginal contact; biofilm induced; repressed during
PIS50299.1_T1411A	1411	T	A	PIS50299.1	B9J08_004112	orf19.4555	ALS4	GPI-anchored adhesin; role in adhesion, germ tube induction; growth, temperature regulated; expressed during infection of human buccal epithelial cells; repressed by vaginal contact; biofilm induced; repressed during
PIS50299.1_G1549D	1549	G	D	PIS50299.1	B9J08_004112	orf19.4555	ALS4	GPI-anchored adhesin; role in adhesion, germ tube induction; growth, temperature regulated; expressed during infection of human buccal epithelial cells; repressed by vaginal contact; biofilm induced; repressed during
PIS50299.1_P1582L	1582	P	L	PIS50299.1	B9J08_004112	orf19.4555	ALS4	GPI-anchored adhesin; role in adhesion, germ tube induction; growth, temperature regulated; expressed during infection of human buccal epithelial cells; repressed by vaginal contact; biofilm induced; repressed during
PIS50299.1_D1588G	1588	D	G	PIS50299.1	B9J08_004112	orf19.4555	ALS4	GPI-anchored adhesin; role in adhesion, germ tube induction; growth, temperature regulated; expressed during infection of human buccal epithelial cells; repressed by vaginal contact; biofilm induced; repressed during
PIS50299.1_H1590D	1590	H	D	PIS50299.1	B9J08_004112	orf19.4555	ALS4	GPI-anchored adhesin; role in adhesion, germ tube induction; growth, temperature regulated; expressed during infection of human buccal epithelial cells; repressed by vaginal contact; biofilm induced; repressed during
PIS50299.1_H1612D	1612	H	D	PIS50299.1	B9J08_004112	orf19.4555	ALS4	GPI-anchored adhesin; role in adhesion, germ tube induction; growth, temperature regulated; expressed during infection of human buccal epithelial cells; repressed by vaginal contact; biofilm induced; repressed during
PIS50299.1_L1616I	1616	L	I	PIS50299.1	B9J08_004112	orf19.4555	ALS4	GPI-anchored adhesin; role in adhesion, germ tube induction; growth, temperature regulated; expressed during infection of human buccal epithelial cells; repressed by vaginal contact; biofilm induced; repressed during
PIS50299.1_G1621D	1621	G	D	PIS50299.1	B9J08_004112	orf19.4555	ALS4	GPI-anchored adhesin; role in adhesion, germ tube induction; growth, temperature regulated; expressed during infection of human buccal epithelial cells; repressed by vaginal contact; biofilm induced; repressed during
PIS50299.1_D1623H	1623	D	H	PIS50299.1	B9J08_004112	orf19.4555	ALS4	GPI-anchored adhesin; role in adhesion, germ tube induction; growth, temperature regulated; expressed during infection of human buccal epithelial cells; repressed by vaginal contact; biofilm induced; repressed during
PIS50299.1_P1627S	1627	P	S	PIS50299.1	B9J08_004112	orf19.4555	ALS4	GPI-anchored adhesin; role in adhesion, germ tube induction; growth, temperature regulated; expressed during infection of human buccal epithelial cells; repressed by vaginal contact; biofilm induced; repressed during
PIS50299.1_A1640G	1640	A	G	PIS50299.1	B9J08_004112	orf19.4555	ALS4	GPI-anchored adhesin; role in adhesion, germ tube induction; growth, temperature regulated; expressed during infection of human buccal epithelial cells; repressed by vaginal contact; biofilm induced; repressed during
PIS50299.1_P1652H	1652	P	H	PIS50299.1	B9J08_004112	orf19.4555	ALS4	GPI-anchored adhesin; role in adhesion, germ tube induction; growth, temperature regulated; expressed during infection of human buccal epithelial cells; repressed by vaginal contact; biofilm induced; repressed during
PIS50299.1_D1669E	1669	D	E	PIS50299.1	B9J08_004112	orf19.4555	ALS4	GPI-anchored adhesin; role in adhesion, germ tube induction; growth, temperature regulated; expressed during infection of human buccal epithelial cells; repressed by vaginal contact; biofilm induced; repressed during
PIS50299.1_E1679G	1679	E	G	PIS50299.1	B9J08_004112	orf19.4555	ALS4	GPI-anchored adhesin; role in adhesion, germ tube induction; growth, temperature regulated; expressed during infection of human buccal epithelial cells; repressed by vaginal contact; biofilm induced; repressed during
PIS50299.1_T1684I	1684	T	I	PIS50299.1	B9J08_004112	orf19.4555	ALS4	GPI-anchored adhesin; role in adhesion, germ tube induction; growth, temperature regulated; expressed during infection of human buccal epithelial cells; repressed by vaginal contact; biofilm induced; repressed during
PIS50299.1_A1713S	1713	A	S	PIS50299.1	B9J08_004112	orf19.4555	ALS4	GPI-anchored adhesin; role in adhesion, germ tube induction; growth, temperature regulated; expressed during infection of human buccal epithelial cells; repressed by vaginal contact; biofilm induced; repressed during
PIS50299.1_G1715D	1715	G	D	PIS50299.1	B9J08_004112	orf19.4555	ALS4	GPI-anchored adhesin; role in adhesion, germ tube induction; growth, temperature regulated; expressed during infection of human buccal epithelial cells; repressed by vaginal contact; biofilm induced; repressed during
PIS50299.1_T1716S	1716	T	S	PIS50299.1	B9J08_004112	orf19.4555	ALS4	GPI-anchored adhesin; role in adhesion, germ tube induction; growth, temperature regulated; expressed during infection of human buccal epithelial cells; repressed by vaginal contact; biofilm induced; repressed during
PIS50299.1_V1721G	1721	V	G	PIS50299.1	B9J08_004112	orf19.4555	ALS4	GPI-anchored adhesin; role in adhesion, germ tube induction; growth, temperature regulated; expressed during infection of human buccal epithelial cells; repressed by vaginal contact; biofilm induced; repressed during
PIS50299.1_S1753N	1753	S	N	PIS50299.1	B9J08_004112	orf19.4555	ALS4	GPI-anchored adhesin; role in adhesion, germ tube induction; growth, temperature regulated; expressed during infection of human buccal epithelial cells; repressed by vaginal contact; biofilm induced; repressed during
PIS50299.1_I1783V	1783	I	V	PIS50299.1	B9J08_004112	orf19.4555	ALS4	GPI-anchored adhesin; role in adhesion, germ tube induction; growth, temperature regulated; expressed during infection of human buccal epithelial cells; repressed by vaginal contact; biofilm induced; repressed during
PIS51200.1_T1M	1	T	M	PIS51200.1	B9J08_002774	orf19.5784	AMO1	Putative peroxisomal copper amine oxidase
PIS56838.1_D77E	77	D	E	PIS56838.1	B9J08_001383	orf19.2768	AMS1	Putative alpha-mannosidase; transcript regulated by Nrg1; induced during cell wall regeneration; flow model biofilm induced; Spider biofilm induced
PIS56838.1_E123D	123	E	D	PIS56838.1	B9J08_001383	orf19.2768	AMS1	Putative alpha-mannosidase; transcript regulated by Nrg1; induced during cell wall regeneration; flow model biofilm induced; Spider biofilm induced
PIS56838.1_K348R	348	K	R	PIS56838.1	B9J08_001383	orf19.2768	AMS1	Putative alpha-mannosidase; transcript regulated by Nrg1; induced during cell wall regeneration; flow model biofilm induced; Spider biofilm induced
PIS48685.1_Y177H	177	Y	H	PIS48685.1	B9J08_005387	orf19.3426	ANB1	Translation initiation factor eIF-5A; repressed in hyphae vs yeast cells; downregulated upon phagocytosis by murine macrophage; Hap43-induced; GlcNAc-induced protein; Spider biofilm repressed
PIS56883.1_V8I	8	V	I	PIS56883.1	B9J08_001429	orf19.5630	APA2	Putative ATP adenylyltransferase II; regulated by Gcn4; repressed by amino acid starvation (3-AT); induced by prostaglandins; Hap43-repressed; Spider biofilm repressed
PIS56883.1_R52K	52	R	K	PIS56883.1	B9J08_001429	orf19.5630	APA2	Putative ATP adenylyltransferase II; regulated by Gcn4; repressed by amino acid starvation (3-AT); induced by prostaglandins; Hap43-repressed; Spider biofilm repressed
PIS56883.1_V64D	64	V	D	PIS56883.1	B9J08_001429	orf19.5630	APA2	Putative ATP adenylyltransferase II; regulated by Gcn4; repressed by amino acid starvation (3-AT); induced by prostaglandins; Hap43-repressed; Spider biofilm repressed
PIS56883.1_T168V	168	T	V	PIS56883.1	B9J08_001429	orf19.5630	APA2	Putative ATP adenylyltransferase II; regulated by Gcn4; repressed by amino acid starvation (3-AT); induced by prostaglandins; Hap43-repressed; Spider biofilm repressed
PIS56883.1_E209Q	209	E	Q	PIS56883.1	B9J08_001429	orf19.5630	APA2	Putative ATP adenylyltransferase II; regulated by Gcn4; repressed by amino acid starvation (3-AT); induced by prostaglandins; Hap43-repressed; Spider biofilm repressed
PIS56883.1_N213S	213	N	S	PIS56883.1	B9J08_001429	orf19.5630	APA2	Putative ATP adenylyltransferase II; regulated by Gcn4; repressed by amino acid starvation (3-AT); induced by prostaglandins; Hap43-repressed; Spider biofilm repressed
PIS56883.1_S228R	228	S	R	PIS56883.1	B9J08_001429	orf19.5630	APA2	Putative ATP adenylyltransferase II; regulated by Gcn4; repressed by amino acid starvation (3-AT); induced by prostaglandins; Hap43-repressed; Spider biofilm repressed
PIS56883.1_S301P	301	S	P	PIS56883.1	B9J08_001429	orf19.5630	APA2	Putative ATP adenylyltransferase II; regulated by Gcn4; repressed by amino acid starvation (3-AT); induced by prostaglandins; Hap43-repressed; Spider biofilm repressed
PIS56883.1_D309Y	309	D	Y	PIS56883.1	B9J08_001429	orf19.5630	APA2	Putative ATP adenylyltransferase II; regulated by Gcn4; repressed by amino acid starvation (3-AT); induced by prostaglandins; Hap43-repressed; Spider biofilm repressed
PIS56883.1_Y389N	389	Y	N	PIS56883.1	B9J08_001429	orf19.5630	APA2	Putative ATP adenylyltransferase II; regulated by Gcn4; repressed by amino acid starvation (3-AT); induced by prostaglandins; Hap43-repressed; Spider biofilm repressed
PIS51642.1_I525M	525	I	M	PIS51642.1	B9J08_003239	orf19.6046	APC1	Putative Anaphase-Promoting Complex/Cyclosome subunit; essential for growth; periodic mRNA expression, peak at cell-cycle S/G2 phase
PIS58577.1_A503G	503	A	G	PIS58577.1	B9J08_000023	orf19.5197	APE2	Neutral arginine, alanine, leucine specific metallo-aminopeptidase; purified from cell wall/intracellular fractions; protein repressed during mating; Hog1, farnesol-induced; may be essential (UAU1 method); rat cathete
PIS48438.1_S589L	589	S	L	PIS48438.1	B9J08_005131	orf19.707	APG7	have Atg12 activating enzyme activity, Atg8 activating enzyme activity
PIS54595.1_E477D	477	E	D	PIS54595.1	B9J08_002371	orf19.231	APL2	Phosphorylated protein of unknown function; mutation confers hypersensitivity to toxic ergosterol analog
PIS48586.1_M432I	432	M	I	PIS48586.1	B9J08_005282	orf19.2844	APL4	complex; that binds clathrin and is involved in vesicle mediated transport; induced in core caspofungin response; rat catheter biofilm repressed
PIS48359.1_A1030P	1030	A	P	PIS48359.1	B9J08_005049	orf19.248	APL5	Ortholog of S. cerevisiae and S. pombe Apl5; subunit of the AP-3 adaptor complex involved in Golgi-to-vacuole transport; phosphorylated protein; mutant is viable;
PIS48550.1_K222R	222	K	R	PIS48550.1	B9J08_005244	orf19.4036	APM1	subunit; phosphorylated protein; Tn mutation affects filamentous growth; Spider biofilm repressed
PIS50381.1_T126M	126	T	M	PIS50381.1	B9J08_004196	orf19.2194	APM4	Cargo-binding subunit of the clathrin associated protein complex (AP-2), involved in endocytosis
PIS50381.1_P397S	397	P	S	PIS50381.1	B9J08_004196	orf19.2194	APM4	Cargo-binding subunit of the clathrin associated protein complex (AP-2), involved in endocytosis
PIS54791.1_R28G	28	R	G	PIS54791.1	B9J08_002571	orf19.7428	APN1	Ortholog of S. cerevisiae Apn1; an AP endonuclease; transcript induced by interaction with macrophages; fungal-specific (no human or murine homolog)
PIS54791.1_L244S	244	L	S	PIS54791.1	B9J08_002571	orf19.7428	APN1	Ortholog of S. cerevisiae Apn1; an AP endonuclease; transcript induced by interaction with macrophages; fungal-specific (no human or murine homolog)
PIS54791.1_V246A	246	V	A	PIS54791.1	B9J08_002571	orf19.7428	APN1	Ortholog of S. cerevisiae Apn1; an AP endonuclease; transcript induced by interaction with macrophages; fungal-specific (no human or murine homolog)
PIS54791.1_S305L	305	S	L	PIS54791.1	B9J08_002571	orf19.7428	APN1	Ortholog of S. cerevisiae Apn1; an AP endonuclease; transcript induced by interaction with macrophages; fungal-specific (no human or murine homolog)
PIS54791.1_S385F	385	S	F	PIS54791.1	B9J08_002571	orf19.7428	APN1	Ortholog of S. cerevisiae Apn1; an AP endonuclease; transcript induced by interaction with macrophages; fungal-specific (no human or murine homolog)
PIS54791.1_K388R	388	K	R	PIS54791.1	B9J08_002571	orf19.7428	APN1	Ortholog of S. cerevisiae Apn1; an AP endonuclease; transcript induced by interaction with macrophages; fungal-specific (no human or murine homolog)
PIS54791.1_K404N	404	K	N	PIS54791.1	B9J08_002571	orf19.7428	APN1	Ortholog of S. cerevisiae Apn1; an AP endonuclease; transcript induced by interaction with macrophages; fungal-specific (no human or murine homolog)
PIS54791.1_P410S	410	P	S	PIS54791.1	B9J08_002571	orf19.7428	APN1	Ortholog of S. cerevisiae Apn1; an AP endonuclease; transcript induced by interaction with macrophages; fungal-specific (no human or murine homolog)
PIS56810.1_F109S	109	F	S	PIS56810.1	B9J08_001355	orf19.1836	APN2	endonuclease; flucytosine induced
PIS56810.1_E166Q	166	E	Q	PIS56810.1	B9J08_001355	orf19.1836	APN2	endonuclease; flucytosine induced
PIS50639.1_E134D	134	E	D	PIS50639.1	B9J08_004467	orf19.2172	ARA1	D-Arabinose dehydrogenase; dehydro-D-arabinono-1,4-lactone synthesis; active on D-arabinose, L-fucose, L-xylose, L-galactose; inhibited by metal ions, thiol group-specific reagents; induced on polystyrene adherence; S
PIS51874.1_R77Q	77	R	Q	PIS51874.1	B9J08_003478	orf19.3251	ARC19	Putative ARP2/3 complex subunit; Hap43-induced gene; mutation confers hypersensitivity to cytochalasin D; rat catheter biofilm repressed
PIS52143.1_T242A	242	T	A	PIS52143.1	B9J08_003754	orf19.5926	ARG11	Putative ornithine transporter of the mitochondrial inner membrane; induced during the mating process
PIS49771.1_F8S	8	F	S	PIS49771.1	B9J08_004798	orf19.5610	ARG3	Putative ornithine carbamoyltransferase; Gcn4-regulated; Hap43-induced; repressed in alkalinizing medium; rat catheter and Spider biofilm induced
PIS49771.1_R44K	44	R	K	PIS49771.1	B9J08_004798	orf19.5610	ARG3	Putative ornithine carbamoyltransferase; Gcn4-regulated; Hap43-induced; repressed in alkalinizing medium; rat catheter and Spider biofilm induced
PIS49771.1_S166T	166	S	T	PIS49771.1	B9J08_004798	orf19.5610	ARG3	Putative ornithine carbamoyltransferase; Gcn4-regulated; Hap43-induced; repressed in alkalinizing medium; rat catheter and Spider biofilm induced
PIS49771.1_K169E	169	K	E	PIS49771.1	B9J08_004798	orf19.5610	ARG3	Putative ornithine carbamoyltransferase; Gcn4-regulated; Hap43-induced; repressed in alkalinizing medium; rat catheter and Spider biofilm induced
PIS49771.1_E223K	223	E	K	PIS49771.1	B9J08_004798	orf19.5610	ARG3	Putative ornithine carbamoyltransferase; Gcn4-regulated; Hap43-induced; repressed in alkalinizing medium; rat catheter and Spider biofilm induced
PIS49771.1_E227K	227	E	K	PIS49771.1	B9J08_004798	orf19.5610	ARG3	Putative ornithine carbamoyltransferase; Gcn4-regulated; Hap43-induced; repressed in alkalinizing medium; rat catheter and Spider biofilm induced
PIS49771.1_E275K	275	E	K	PIS49771.1	B9J08_004798	orf19.5610	ARG3	Putative ornithine carbamoyltransferase; Gcn4-regulated; Hap43-induced; repressed in alkalinizing medium; rat catheter and Spider biofilm induced
PIS54968.1_E194K	194	E	K	PIS54968.1	B9J08_002117	orf19.6689	ARG4	Argininosuccinate lyase, catalyzes the final step in the arginine biosynthesis pathway; alkaline downregulated; flow model biofilm induced; Spider biofilm induced
PIS56822.1_R3T	3	R	T	PIS56822.1	B9J08_001367	orf19.4766	ARG81	Zn(II)2Cys6 transcription factor; required for utilization of ornithine as a nitrogen source and for wild-type resistance to caffeine; required for yeast cell adherence to silicone substrate
PIS56822.1_L117F	117	L	F	PIS56822.1	B9J08_001367	orf19.4766	ARG81	Zn(II)2Cys6 transcription factor; required for utilization of ornithine as a nitrogen source and for wild-type resistance to caffeine; required for yeast cell adherence to silicone substrate
PIS56822.1_P721L	721	P	L	PIS56822.1	B9J08_001367	orf19.4766	ARG81	Zn(II)2Cys6 transcription factor; required for utilization of ornithine as a nitrogen source and for wild-type resistance to caffeine; required for yeast cell adherence to silicone substrate
PIS54896.1_V523I	523	V	I	PIS54896.1	B9J08_002043	orf19.4704	ARO1	Putative pentafunctional arom enzyme; fungal-specific (no human or murine homolog); Gcn2p-, Gcn4p-regulated
PIS54896.1_S693A	693	S	A	PIS54896.1	B9J08_002043	orf19.4704	ARO1	Putative pentafunctional arom enzyme; fungal-specific (no human or murine homolog); Gcn2p-, Gcn4p-regulated
PIS54896.1_K710T	710	K	T	PIS54896.1	B9J08_002043	orf19.4704	ARO1	Putative pentafunctional arom enzyme; fungal-specific (no human or murine homolog); Gcn2p-, Gcn4p-regulated
PIS54896.1_M770L	770	M	L	PIS54896.1	B9J08_002043	orf19.4704	ARO1	Putative pentafunctional arom enzyme; fungal-specific (no human or murine homolog); Gcn2p-, Gcn4p-regulated
PIS48245.1_K388E	388	K	E	PIS48245.1	B9J08_004930	orf19.1847	ARO10	Aromatic decarboxylase; Ehrlich fusel oil pathway of aromatic alcohol biosynthesis; alkaline repressed; protein abundance affected by URA3 expression in CAI-4 strain; Spider biofilm induced
PIS52268.1_I351N	351	I	N	PIS52268.1	B9J08_003882	orf19.4060	ARO4	3-deoxy-D-arabinoheptulosonate-7-phosphate synthase; aromatic amino acid biosynthesis; GCN-regulated; feedback-inhibited by tyrosine if produced in S. cerevisiae Aro3p and Aro4p catalyze same reaction; protein decreas
PIS51624.1_E234G	234	E	G	PIS51624.1	B9J08_003219	orf19.1237	ARO9	Aromatic transaminase; Ehrlich fusel oil pathway of aromatic alcohol biosynthesis; Rim101-dependent pH-regulation (alkaline induced); Hap43-induced gene
PIS51624.1_R425Q	425	R	Q	PIS51624.1	B9J08_003219	orf19.1237	ARO9	Aromatic transaminase; Ehrlich fusel oil pathway of aromatic alcohol biosynthesis; Rim101-dependent pH-regulation (alkaline induced); Hap43-induced gene
PIS58162.1_S34P	34	S	P	PIS58162.1	B9J08_000651	orf19.3359	ARP8	Putative chromatin-remodeling enzyme complex protein; mutation confers hypersensitivity to toxic ergosterol analog, and to amphotericin B; rat catheter biofilm induced
PIS58162.1_T337M	337	T	M	PIS58162.1	B9J08_000651	orf19.3359	ARP8	Putative chromatin-remodeling enzyme complex protein; mutation confers hypersensitivity to toxic ergosterol analog, and to amphotericin B; rat catheter biofilm induced
PIS58162.1_V344I	344	V	I	PIS58162.1	B9J08_000651	orf19.3359	ARP8	Putative chromatin-remodeling enzyme complex protein; mutation confers hypersensitivity to toxic ergosterol analog, and to amphotericin B; rat catheter biofilm induced
PIS58162.1_T367A	367	T	A	PIS58162.1	B9J08_000651	orf19.3359	ARP8	Putative chromatin-remodeling enzyme complex protein; mutation confers hypersensitivity to toxic ergosterol analog, and to amphotericin B; rat catheter biofilm induced
PIS54546.1_K337R	337	K	R	PIS54546.1	B9J08_002321	orf19.3015	ARX1	Putative ribosomal large subunit biogenesis protein; repressed in core stress response; repressed by prostaglandins
PIS54546.1_Q404H	404	Q	H	PIS54546.1	B9J08_002321	orf19.3015	ARX1	Putative ribosomal large subunit biogenesis protein; repressed in core stress response; repressed by prostaglandins
PIS54861.1_A157S	157	A	S	PIS54861.1	B9J08_002008	orf19.7377	ASE1	Putative microtubule-associated protein; member of conserved Mcm1p regulon; periodic mRNA expression, peak at cell-cycle G2/M phase
PIS54861.1_T250A	250	T	A	PIS54861.1	B9J08_002008	orf19.7377	ASE1	Putative microtubule-associated protein; member of conserved Mcm1p regulon; periodic mRNA expression, peak at cell-cycle G2/M phase
PIS54861.1_R298S	298	R	S	PIS54861.1	B9J08_002008	orf19.7377	ASE1	Putative microtubule-associated protein; member of conserved Mcm1p regulon; periodic mRNA expression, peak at cell-cycle G2/M phase
PIS54861.1_L579I	579	L	I	PIS54861.1	B9J08_002008	orf19.7377	ASE1	Putative microtubule-associated protein; member of conserved Mcm1p regulon; periodic mRNA expression, peak at cell-cycle G2/M phase
PIS54861.1_L792S	792	L	S	PIS54861.1	B9J08_002008	orf19.7377	ASE1	Putative microtubule-associated protein; member of conserved Mcm1p regulon; periodic mRNA expression, peak at cell-cycle G2/M phase
PIS54861.1_T844N	844	T	N	PIS54861.1	B9J08_002008	orf19.7377	ASE1	Putative microtubule-associated protein; member of conserved Mcm1p regulon; periodic mRNA expression, peak at cell-cycle G2/M phase
PIS54669.1_T110I	110	T	I	PIS54669.1	B9J08_002448	orf19.166	ASG1	Gal4p family zinc-finger transcription factor with similarity to S. cerevisiae Asg1p
PIS54669.1_K427R	427	K	R	PIS54669.1	B9J08_002448	orf19.166	ASG1	Gal4p family zinc-finger transcription factor with similarity to S. cerevisiae Asg1p
PIS50481.1_H18P	18	H	P	PIS50481.1	B9J08_004306	orf19.3964	ASH2	Protein of unknown function
PIS50481.1_F20L	20	F	L	PIS50481.1	B9J08_004306	orf19.3964	ASH2	Protein of unknown function
PIS50481.1_H137Y	137	H	Y	PIS50481.1	B9J08_004306	orf19.3964	ASH2	Protein of unknown function
PIS50481.1_I374T	374	I	T	PIS50481.1	B9J08_004306	orf19.3964	ASH2	Protein of unknown function
PIS48807.1_K112T	112	K	T	PIS48807.1	B9J08_005513	orf19.5877	ATF1	Putative alcohol acetyltransferase; caspofungin repressed; expression depends on Tac1p
PIS48807.1_P390A	390	P	A	PIS48807.1	B9J08_005513	orf19.5877	ATF1	Putative alcohol acetyltransferase; caspofungin repressed; expression depends on Tac1p
PIS49800.1_Q112R	112	Q	R	PIS49800.1	B9J08_004827	orf19.5974	ATG9	Protein similar to S. cerevisiae Atg9; required for early step in autophagy; required for cytoplasm to vacuole trafficking of Lap41; Spider biofilm induced
PIS49800.1_P117S	117	P	S	PIS49800.1	B9J08_004827	orf19.5974	ATG9	Protein similar to S. cerevisiae Atg9; required for early step in autophagy; required for cytoplasm to vacuole trafficking of Lap41; Spider biofilm induced
PIS49800.1_P127S	127	P	S	PIS49800.1	B9J08_004827	orf19.5974	ATG9	Protein similar to S. cerevisiae Atg9; required for early step in autophagy; required for cytoplasm to vacuole trafficking of Lap41; Spider biofilm induced
PIS49800.1_D729N	729	D	N	PIS49800.1	B9J08_004827	orf19.5974	ATG9	Protein similar to S. cerevisiae Atg9; required for early step in autophagy; required for cytoplasm to vacuole trafficking of Lap41; Spider biofilm induced
PIS49800.1_S733L	733	S	L	PIS49800.1	B9J08_004827	orf19.5974	ATG9	Protein similar to S. cerevisiae Atg9; required for early step in autophagy; required for cytoplasm to vacuole trafficking of Lap41; Spider biofilm induced
PIS49800.1_R796L	796	R	L	PIS49800.1	B9J08_004827	orf19.5974	ATG9	Protein similar to S. cerevisiae Atg9; required for early step in autophagy; required for cytoplasm to vacuole trafficking of Lap41; Spider biofilm induced
PIS49800.1_S825R	825	S	R	PIS49800.1	B9J08_004827	orf19.5974	ATG9	Protein similar to S. cerevisiae Atg9; required for early step in autophagy; required for cytoplasm to vacuole trafficking of Lap41; Spider biofilm induced
PIS49800.1_Y840H	840	Y	H	PIS49800.1	B9J08_004827	orf19.5974	ATG9	Protein similar to S. cerevisiae Atg9; required for early step in autophagy; required for cytoplasm to vacuole trafficking of Lap41; Spider biofilm induced
PIS49800.1_G851W	851	G	W	PIS49800.1	B9J08_004827	orf19.5974	ATG9	Protein similar to S. cerevisiae Atg9; required for early step in autophagy; required for cytoplasm to vacuole trafficking of Lap41; Spider biofilm induced
PIS55671.1_T155A	155	T	A	PIS55671.1	B9J08_001775	orf19.1571	ATO7	Putative fungal-specific transmembrane protein
PIS51040.1_Y49H	49	Y	H	PIS51040.1	B9J08_002610	orf19.7509.1	ATP17	Mitochondrial ATPase complex subunit; downregulated by Efg1p; flucytosine induced; caspofungin repressed
PIS51902.1_I75T	75	I	T	PIS51902.1	B9J08_003508	orf19.5653	ATP2	F1 beta subunit of F1F0 ATPase complex; antigenic in human, mice; induced by ciclopirox olamine; caspofungin repressed; macrophage/pseudohyphal-induced; detected during exponential and stationary growth phases; Spider
PIS51902.1_E167K	167	E	K	PIS51902.1	B9J08_003508	orf19.5653	ATP2	F1 beta subunit of F1F0 ATPase complex; antigenic in human, mice; induced by ciclopirox olamine; caspofungin repressed; macrophage/pseudohyphal-induced; detected during exponential and stationary growth phases; Spider
PIS51902.1_L450P	450	L	P	PIS51902.1	B9J08_003508	orf19.5653	ATP2	F1 beta subunit of F1F0 ATPase complex; antigenic in human, mice; induced by ciclopirox olamine; caspofungin repressed; macrophage/pseudohyphal-induced; detected during exponential and stationary growth phases; Spider
PIS48648.1_R36C	36	R	C	PIS48648.1	B9J08_005349	orf19.3223	ATP3	F1-ATP synthase complex subunit; caspofungin repressed; flucytosine and macrophage/pseudohyphal-induced; present in exponential and stationary growth phases; Hap43p-induced gene
PIS48648.1_F328L	328	F	L	PIS48648.1	B9J08_005349	orf19.3223	ATP3	F1-ATP synthase complex subunit; caspofungin repressed; flucytosine and macrophage/pseudohyphal-induced; present in exponential and stationary growth phases; Hap43p-induced gene
PIS51547.1_R91K	91	R	K	PIS51547.1	B9J08_003138	orf19.3579	ATP4	Putative F0-ATP synthase subunit 4; macrophage/pseudohyphal-induced; present in exponential and stationary growth phases
PIS58391.1_N5K	5	N	K	PIS58391.1	B9J08_000888	orf19.6399	ATS1	Protein required for modification of wobble nucleosides in tRNA; induced upon adherence to polystyrene; regulated by Sef1, Sfu1, and Hap43
PIS58391.1_S126A	126	S	A	PIS58391.1	B9J08_000888	orf19.6399	ATS1	Protein required for modification of wobble nucleosides in tRNA; induced upon adherence to polystyrene; regulated by Sef1, Sfu1, and Hap43
PIS58391.1_C130S	130	C	S	PIS58391.1	B9J08_000888	orf19.6399	ATS1	Protein required for modification of wobble nucleosides in tRNA; induced upon adherence to polystyrene; regulated by Sef1, Sfu1, and Hap43
PIS58391.1_H177P	177	H	P	PIS58391.1	B9J08_000888	orf19.6399	ATS1	Protein required for modification of wobble nucleosides in tRNA; induced upon adherence to polystyrene; regulated by Sef1, Sfu1, and Hap43
PIS58391.1_S192P	192	S	P	PIS58391.1	B9J08_000888	orf19.6399	ATS1	Protein required for modification of wobble nucleosides in tRNA; induced upon adherence to polystyrene; regulated by Sef1, Sfu1, and Hap43
PIS54953.1_L353F	353	L	F	PIS54953.1	B9J08_002102	orf19.905	AVT7	Ortholog of S. cerevisiae Avt7 transporter; repressed upon adherence to polystyrene; constitutive expression independent of MTL or white-opaque status; Spider biofilm induced
PIS55556.1_S144L	144	S	L	PIS55556.1	B9J08_001658	orf19.7342	AXL1	Putative endoprotease; induced by alpha factor; transcript is upregulated in an RHE model of oral candidiasis and in clinical isolates from HIV+ patients with oral candidiasis
PIS55556.1_S305W	305	S	W	PIS55556.1	B9J08_001658	orf19.7342	AXL1	Putative endoprotease; induced by alpha factor; transcript is upregulated in an RHE model of oral candidiasis and in clinical isolates from HIV+ patients with oral candidiasis
PIS55556.1_N417S	417	N	S	PIS55556.1	B9J08_001658	orf19.7342	AXL1	Putative endoprotease; induced by alpha factor; transcript is upregulated in an RHE model of oral candidiasis and in clinical isolates from HIV+ patients with oral candidiasis
PIS55556.1_K549R	549	K	R	PIS55556.1	B9J08_001658	orf19.7342	AXL1	Putative endoprotease; induced by alpha factor; transcript is upregulated in an RHE model of oral candidiasis and in clinical isolates from HIV+ patients with oral candidiasis
PIS55556.1_E686G	686	E	G	PIS55556.1	B9J08_001658	orf19.7342	AXL1	Putative endoprotease; induced by alpha factor; transcript is upregulated in an RHE model of oral candidiasis and in clinical isolates from HIV+ patients with oral candidiasis
PIS55556.1_L728*	728	L	*	PIS55556.1	B9J08_001658	orf19.7342	AXL1	Putative endoprotease; induced by alpha factor; transcript is upregulated in an RHE model of oral candidiasis and in clinical isolates from HIV+ patients with oral candidiasis
PIS55556.1_I777F	777	I	F	PIS55556.1	B9J08_001658	orf19.7342	AXL1	Putative endoprotease; induced by alpha factor; transcript is upregulated in an RHE model of oral candidiasis and in clinical isolates from HIV+ patients with oral candidiasis
PIS54585.1_D264E	264	D	E	PIS54585.1	B9J08_002361	orf19.6167	AYR1	Putative oxidoreductase; transcriptionally induced by interaction with macrophage; rat catheter biofilm repressed
PIS51935.1_L259F	259	L	F	PIS51935.1	B9J08_003542	orf19.5615	AYR2	Putative NADPH-dependent 1-acyl dihydroxyacetone phosphate reductase; shows colony morphology-related gene regulation by Ssn6p
PIS50396.1_A474V	474	A	V	PIS50396.1	B9J08_004214	orf19.3809	BAS1	Putative Myb-like transcription factor; ortholog S. cerevisiae Bas1, a regulator of purine biosynthetic genes; mutant exhibits adenine auxotrophy and abnormal colony morphology
PIS50396.1_R577K	577	R	K	PIS50396.1	B9J08_004214	orf19.3809	BAS1	Putative Myb-like transcription factor; ortholog S. cerevisiae Bas1, a regulator of purine biosynthetic genes; mutant exhibits adenine auxotrophy and abnormal colony morphology
PIS50396.1_S593N	593	S	N	PIS50396.1	B9J08_004214	orf19.3809	BAS1	Putative Myb-like transcription factor; ortholog S. cerevisiae Bas1, a regulator of purine biosynthetic genes; mutant exhibits adenine auxotrophy and abnormal colony morphology
PIS51560.1_I103T	103	I	T	PIS51560.1	B9J08_003151	orf19.2791	BBC1	Putative SH3-domain-containing protein
PIS51560.1_S173P	173	S	P	PIS51560.1	B9J08_003151	orf19.2791	BBC1	Putative SH3-domain-containing protein
PIS51560.1_R346K	346	R	K	PIS51560.1	B9J08_003151	orf19.2791	BBC1	Putative SH3-domain-containing protein
PIS51560.1_A348T	348	A	T	PIS51560.1	B9J08_003151	orf19.2791	BBC1	Putative SH3-domain-containing protein
PIS51560.1_I525V	525	I	V	PIS51560.1	B9J08_003151	orf19.2791	BBC1	Putative SH3-domain-containing protein
PIS51560.1_H532R	532	H	R	PIS51560.1	B9J08_003151	orf19.2791	BBC1	Putative SH3-domain-containing protein
PIS51560.1_A605S	605	A	S	PIS51560.1	B9J08_003151	orf19.2791	BBC1	Putative SH3-domain-containing protein
PIS51560.1_L617P	617	L	P	PIS51560.1	B9J08_003151	orf19.2791	BBC1	Putative SH3-domain-containing protein
PIS51560.1_D658N	658	D	N	PIS51560.1	B9J08_003151	orf19.2791	BBC1	Putative SH3-domain-containing protein
PIS51560.1_R670G	670	R	G	PIS51560.1	B9J08_003151	orf19.2791	BBC1	Putative SH3-domain-containing protein
PIS51560.1_I974V	974	I	V	PIS51560.1	B9J08_003151	orf19.2791	BBC1	Putative SH3-domain-containing protein
PIS56878.1_C66Y	66	C	Y	PIS56878.1	B9J08_001424	orf19.2771	BEM3	for Rho-type GTPase Cdc42p; involved in cell signaling pathways that control cell polarity; similar to <i>S. cerevisiae</i> Bem3p
PIS56878.1_T89A	89	T	A	PIS56878.1	B9J08_001424	orf19.2771	BEM3	for Rho-type GTPase Cdc42p; involved in cell signaling pathways that control cell polarity; similar to <i>S. cerevisiae</i> Bem3p
PIS56878.1_T96S	96	T	S	PIS56878.1	B9J08_001424	orf19.2771	BEM3	for Rho-type GTPase Cdc42p; involved in cell signaling pathways that control cell polarity; similar to <i>S. cerevisiae</i> Bem3p
PIS56878.1_N165K	165	N	K	PIS56878.1	B9J08_001424	orf19.2771	BEM3	for Rho-type GTPase Cdc42p; involved in cell signaling pathways that control cell polarity; similar to <i>S. cerevisiae</i> Bem3p
PIS56878.1_I302T	302	I	T	PIS56878.1	B9J08_001424	orf19.2771	BEM3	for Rho-type GTPase Cdc42p; involved in cell signaling pathways that control cell polarity; similar to <i>S. cerevisiae</i> Bem3p
PIS56878.1_S332P	332	S	P	PIS56878.1	B9J08_001424	orf19.2771	BEM3	for Rho-type GTPase Cdc42p; involved in cell signaling pathways that control cell polarity; similar to <i>S. cerevisiae</i> Bem3p
PIS56878.1_L488M	488	L	M	PIS56878.1	B9J08_001424	orf19.2771	BEM3	for Rho-type GTPase Cdc42p; involved in cell signaling pathways that control cell polarity; similar to <i>S. cerevisiae</i> Bem3p
PIS56878.1_N586T	586	N	T	PIS56878.1	B9J08_001424	orf19.2771	BEM3	for Rho-type GTPase Cdc42p; involved in cell signaling pathways that control cell polarity; similar to <i>S. cerevisiae</i> Bem3p
PIS56878.1_I636L	636	I	L	PIS56878.1	B9J08_001424	orf19.2771	BEM3	for Rho-type GTPase Cdc42p; involved in cell signaling pathways that control cell polarity; similar to <i>S. cerevisiae</i> Bem3p
PIS56878.1_E757D	757	E	D	PIS56878.1	B9J08_001424	orf19.2771	BEM3	for Rho-type GTPase Cdc42p; involved in cell signaling pathways that control cell polarity; similar to <i>S. cerevisiae</i> Bem3p
PIS54847.1_A331V	331	A	V	PIS54847.1	B9J08_001994	orf19.1039	BET4	have Rab geranylgeranyltransferase activity and role in ER to Golgi vesicle-mediated transport, protein geranylgeranylation, protein targeting to membrane
PIS54847.1_P368S	368	P	S	PIS54847.1	B9J08_001994	orf19.1039	BET4	have Rab geranylgeranyltransferase activity and role in ER to Golgi vesicle-mediated transport, protein geranylgeranylation, protein targeting to membrane
PIS54847.1_D376E	376	D	E	PIS54847.1	B9J08_001994	orf19.1039	BET4	have Rab geranylgeranyltransferase activity and role in ER to Golgi vesicle-mediated transport, protein geranylgeranylation, protein targeting to membrane
PIS58928.1_Q60K	60	Q	K	PIS58928.1	B9J08_000385	orf19.6080	BFA1	have GDP-dissociation inhibitor activity, GTPase activator activity, role in mitotic spindle orientation checkpoint and Bfa1-Bub2 complex localization
PIS58928.1_K227R	227	K	R	PIS58928.1	B9J08_000385	orf19.6080	BFA1	have GDP-dissociation inhibitor activity, GTPase activator activity, role in mitotic spindle orientation checkpoint and Bfa1-Bub2 complex localization
PIS56874.1_T17A	17	T	A	PIS56874.1	B9J08_001420	orf19.4560	BFR1	Protein involved in the maintenance of normal ploidy; S. cerevisiae ortholog cofers Brefeldin A resistance; stationary phase enriched protein; Spider biofilm repressed
PIS56874.1_M19V	19	M	V	PIS56874.1	B9J08_001420	orf19.4560	BFR1	Protein involved in the maintenance of normal ploidy; S. cerevisiae ortholog cofers Brefeldin A resistance; stationary phase enriched protein; Spider biofilm repressed
PIS56874.1_T242A	242	T	A	PIS56874.1	B9J08_001420	orf19.4560	BFR1	Protein involved in the maintenance of normal ploidy; S. cerevisiae ortholog cofers Brefeldin A resistance; stationary phase enriched protein; Spider biofilm repressed
PIS56874.1_K267R	267	K	R	PIS56874.1	B9J08_001420	orf19.4560	BFR1	Protein involved in the maintenance of normal ploidy; S. cerevisiae ortholog cofers Brefeldin A resistance; stationary phase enriched protein; Spider biofilm repressed
PIS56874.1_Q276K	276	Q	K	PIS56874.1	B9J08_001420	orf19.4560	BFR1	Protein involved in the maintenance of normal ploidy; S. cerevisiae ortholog cofers Brefeldin A resistance; stationary phase enriched protein; Spider biofilm repressed
PIS55561.1_R582K	582	R	K	PIS55561.1	B9J08_001665	orf19.7339	BGL22	Putative glucanase; induced during cell wall regeneration
PIS55779.1_F14Y	14	F	Y	PIS55779.1	B9J08_001884	orf19.2593	BIO2	Putative biotin synthase; induced by high iron; repressed by ciclopirox olamine; upregulated in clinical isolates from HIV+ patients with oral candidiasis; Hap43-repressed; Spider biofilm induced
PIS55779.1_R306K	306	R	K	PIS55779.1	B9J08_001884	orf19.2593	BIO2	Putative biotin synthase; induced by high iron; repressed by ciclopirox olamine; upregulated in clinical isolates from HIV+ patients with oral candidiasis; Hap43-repressed; Spider biofilm induced
PIS50318.1_F383L	383	F	L	PIS50318.1	B9J08_004133	orf19.2182	BLM3	Putative proteasome activator; binds core proteasome and stimulates proteasome-mediated protein degradation by inducing gate opening; ortholog of S. cerevisiae Blm10; transcript regulated by Nrg1 and Mig1
PIS50318.1_A432V	432	A	V	PIS50318.1	B9J08_004133	orf19.2182	BLM3	Putative proteasome activator; binds core proteasome and stimulates proteasome-mediated protein degradation by inducing gate opening; ortholog of S. cerevisiae Blm10; transcript regulated by Nrg1 and Mig1
PIS50318.1_H554Y	554	H	Y	PIS50318.1	B9J08_004133	orf19.2182	BLM3	Putative proteasome activator; binds core proteasome and stimulates proteasome-mediated protein degradation by inducing gate opening; ortholog of S. cerevisiae Blm10; transcript regulated by Nrg1 and Mig1
PIS50318.1_N693D	693	N	D	PIS50318.1	B9J08_004133	orf19.2182	BLM3	Putative proteasome activator; binds core proteasome and stimulates proteasome-mediated protein degradation by inducing gate opening; ortholog of S. cerevisiae Blm10; transcript regulated by Nrg1 and Mig1
PIS50318.1_E720D	720	E	D	PIS50318.1	B9J08_004133	orf19.2182	BLM3	Putative proteasome activator; binds core proteasome and stimulates proteasome-mediated protein degradation by inducing gate opening; ortholog of S. cerevisiae Blm10; transcript regulated by Nrg1 and Mig1
PIS50318.1_L1285F	1285	L	F	PIS50318.1	B9J08_004133	orf19.2182	BLM3	Putative proteasome activator; binds core proteasome and stimulates proteasome-mediated protein degradation by inducing gate opening; ortholog of S. cerevisiae Blm10; transcript regulated by Nrg1 and Mig1
PIS50318.1_K1360R	1360	K	R	PIS50318.1	B9J08_004133	orf19.2182	BLM3	Putative proteasome activator; binds core proteasome and stimulates proteasome-mediated protein degradation by inducing gate opening; ortholog of S. cerevisiae Blm10; transcript regulated by Nrg1 and Mig1
PIS50318.1_L1515F	1515	L	F	PIS50318.1	B9J08_004133	orf19.2182	BLM3	Putative proteasome activator; binds core proteasome and stimulates proteasome-mediated protein degradation by inducing gate opening; ortholog of S. cerevisiae Blm10; transcript regulated by Nrg1 and Mig1
PIS50318.1_Y1562F	1562	Y	F	PIS50318.1	B9J08_004133	orf19.2182	BLM3	Putative proteasome activator; binds core proteasome and stimulates proteasome-mediated protein degradation by inducing gate opening; ortholog of S. cerevisiae Blm10; transcript regulated by Nrg1 and Mig1
PIS50318.1_R2084K	2084	R	K	PIS50318.1	B9J08_004133	orf19.2182	BLM3	Putative proteasome activator; binds core proteasome and stimulates proteasome-mediated protein degradation by inducing gate opening; ortholog of S. cerevisiae Blm10; transcript regulated by Nrg1 and Mig1
PIS51045.1_G375A	375	G	A	PIS51045.1	B9J08_002615	orf19.2504	BMS1	Putative GTPase; Hap43-induced gene; mutation confers resistance to 5-fluorocytosine (5-FC); flucytosine induced; repressed by prostaglandins; Spider biofilm induced
PIS51435.1_I360L	360	I	L	PIS51435.1	B9J08_003016	orf19.860	BMT8	Putative beta-mannosyltransferase, member of a 9-gene family including characterized BMT genes with roles in beta-1,2-mannosylation of cell wall phosphopeptidomannan; transposon insertion in promoter region causes dec
PIS48332.1_K54Q	54	K	Q	PIS48332.1	B9J08_005022	orf19.5443	BNA4	Putative kynurenine 3-monooxygenase, involved in NAD biosynthesis; transposon mutation affects filamentous growth; Hap43p-repressed gene; oral infection upregulated; mutants have reduced capacity to damage oral epithe
PIS48299.1_G639V	639	G	V	PIS48299.1	B9J08_004985	orf19.4457	BNI4	Protein required for wild-type cell wall chitin distribution, morphology, hyphal growth; not essential; similar to S. cerevisiae Bni4p (targeting subunit for Glc7p phosphatase, involved in bud-neck localization of chi
PIS51104.1_P1040H	1040	P	H	PIS51104.1	B9J08_002676	orf19.7537	BNR1	Formin; probable role in hyphal cytoskeletal polarity; synthetic lethality if Bnr1p and Bni1p are absent
PIS51104.1_G1103D	1103	G	D	PIS51104.1	B9J08_002676	orf19.7537	BNR1	Formin; probable role in hyphal cytoskeletal polarity; synthetic lethality if Bnr1p and Bni1p are absent
PIS51104.1_V1285L	1285	V	L	PIS51104.1	B9J08_002676	orf19.7537	BNR1	Formin; probable role in hyphal cytoskeletal polarity; synthetic lethality if Bnr1p and Bni1p are absent
PIS51104.1_G1704D	1704	G	D	PIS51104.1	B9J08_002676	orf19.7537	BNR1	Formin; probable role in hyphal cytoskeletal polarity; synthetic lethality if Bnr1p and Bni1p are absent
PIS52231.1_Q647H	647	Q	H	PIS52231.1	B9J08_003845	orf19.7537	BNR1	Formin; probable role in hyphal cytoskeletal polarity; synthetic lethality if Bnr1p and Bni1p are absent
PIS48645.1_N309K	309	N	K	PIS48645.1	B9J08_005346	orf19.3230	BOI2	Putative SH3-domain-containing protein; mutation confers hypersensitivity to toxic ergosterol analog; Spider biofilm induced
PIS48426.1_D371G	371	D	G	PIS48426.1	B9J08_005119	orf19.6649	BRF1	Component of the general transcription factor for RNA polymerase III (TFIIIB); possibly an essential gene, disruptants not obtained by UAU1 method
PIS48426.1_M375T	375	M	T	PIS48426.1	B9J08_005119	orf19.6649	BRF1	Component of the general transcription factor for RNA polymerase III (TFIIIB); possibly an essential gene, disruptants not obtained by UAU1 method
PIS48426.1_E384V	384	E	V	PIS48426.1	B9J08_005119	orf19.6649	BRF1	Component of the general transcription factor for RNA polymerase III (TFIIIB); possibly an essential gene, disruptants not obtained by UAU1 method
PIS48426.1_P403S	403	P	S	PIS48426.1	B9J08_005119	orf19.6649	BRF1	Component of the general transcription factor for RNA polymerase III (TFIIIB); possibly an essential gene, disruptants not obtained by UAU1 method
PIS48426.1_A408T	408	A	T	PIS48426.1	B9J08_005119	orf19.6649	BRF1	Component of the general transcription factor for RNA polymerase III (TFIIIB); possibly an essential gene, disruptants not obtained by UAU1 method
PIS48426.1_T443A	443	T	A	PIS48426.1	B9J08_005119	orf19.6649	BRF1	Component of the general transcription factor for RNA polymerase III (TFIIIB); possibly an essential gene, disruptants not obtained by UAU1 method
PIS48426.1_V454A	454	V	A	PIS48426.1	B9J08_005119	orf19.6649	BRF1	Component of the general transcription factor for RNA polymerase III (TFIIIB); possibly an essential gene, disruptants not obtained by UAU1 method
PIS48426.1_G469D	469	G	D	PIS48426.1	B9J08_005119	orf19.6649	BRF1	Component of the general transcription factor for RNA polymerase III (TFIIIB); possibly an essential gene, disruptants not obtained by UAU1 method
PIS48426.1_A538Q	538	A	Q	PIS48426.1	B9J08_005119	orf19.6649	BRF1	Component of the general transcription factor for RNA polymerase III (TFIIIB); possibly an essential gene, disruptants not obtained by UAU1 method
PIS48352.1_R267Q	267	R	Q	PIS48352.1	B9J08_005042	orf19.1251	BRN1	Putative condensin complex subunit; cell-cycle regulated periodic mRNA expression
PIS48453.1_R323G	323	R	G	PIS48453.1	B9J08_005146	orf19.1053	BST1	Inositol deacylase involved in attachment of GPI-anchored proteins to cell wall; required for host invasion and immune escape
PIS48453.1_D501G	501	D	G	PIS48453.1	B9J08_005146	orf19.1053	BST1	Inositol deacylase involved in attachment of GPI-anchored proteins to cell wall; required for host invasion and immune escape
PIS48453.1_E516V	516	E	V	PIS48453.1	B9J08_005146	orf19.1053	BST1	Inositol deacylase involved in attachment of GPI-anchored proteins to cell wall; required for host invasion and immune escape
PIS48453.1_V809L	809	V	L	PIS48453.1	B9J08_005146	orf19.1053	BST1	Inositol deacylase involved in attachment of GPI-anchored proteins to cell wall; required for host invasion and immune escape
PIS48453.1_G925A	925	G	A	PIS48453.1	B9J08_005146	orf19.1053	BST1	Inositol deacylase involved in attachment of GPI-anchored proteins to cell wall; required for host invasion and immune escape
PIS52227.1_L526F	526	L	F	PIS52227.1	B9J08_003841	orf19.1171	BTA1	Protein of unknown function
PIS55454.1_L170S	170	L	S	PIS55454.1	B9J08_001553	orf19.6674	BTS1	Putative geranylgeranyl diphosphate synthase; repressed by benomyl treatment; Spider biofilm induced
PIS51493.1_P269S	269	P	S	PIS51493.1	B9J08_003081	orf19.5827	BUB2	have GTPase activator activity
PIS51358.1_K284Q	284	K	Q	PIS51358.1	B9J08_002937	orf19.2655	BUB3	Protein similar to S. cerevisiae Bub3; a kinetochore checkpoint component; induced by hydroxyurea treatment; flow model biofilm induced; Spider biofilm induced
PIS54687.1_K285E	285	K	E	PIS54687.1	B9J08_002466	orf19.3555	BUD14	Putative SH3-domain-containing protein; predicted role in bud-site selection; Spider biofilm induced
PIS54687.1_R368H	368	R	H	PIS54687.1	B9J08_002466	orf19.3555	BUD14	Putative SH3-domain-containing protein; predicted role in bud-site selection; Spider biofilm induced
PIS51940.1_K49E	49	K	E	PIS51940.1	B9J08_003547	orf19.4855	BUD31	Bud31 ortholog; not subject to mating-type regulation, in contrast to S. cerevisiae Bud31 which has a role in specifying the bud site; Spider biofilm induced
PIS55599.1_G229D	229	G	D	PIS55599.1	B9J08_001703	orf19.1842	BUD5	Predicted GTP/GDP exchange factor for Rsr1; rat catheter biofilm induced
PIS55599.1_K311N	311	K	N	PIS55599.1	B9J08_001703	orf19.1842	BUD5	Predicted GTP/GDP exchange factor for Rsr1; rat catheter biofilm induced
PIS55599.1_M312S	312	M	S	PIS55599.1	B9J08_001703	orf19.1842	BUD5	Predicted GTP/GDP exchange factor for Rsr1; rat catheter biofilm induced
PIS55599.1_A880S	880	A	S	PIS55599.1	B9J08_001703	orf19.1842	BUD5	Predicted GTP/GDP exchange factor for Rsr1; rat catheter biofilm induced
PIS55599.1_K1055N	1055	K	N	PIS55599.1	B9J08_001703	orf19.1842	BUD5	Predicted GTP/GDP exchange factor for Rsr1; rat catheter biofilm induced
PIS55599.1_E1061G	1061	E	G	PIS55599.1	B9J08_001703	orf19.1842	BUD5	Predicted GTP/GDP exchange factor for Rsr1; rat catheter biofilm induced
PIS55599.1_R1073Q	1073	R	Q	PIS55599.1	B9J08_001703	orf19.1842	BUD5	Predicted GTP/GDP exchange factor for Rsr1; rat catheter biofilm induced
PIS58176.1_A138P	138	A	P	PIS58176.1	B9J08_000666	orf19.1112	BUD7	have small GTPase binding activity and role in Golgi to plasma membrane transport, fungal-type cell wall chitin biosynthetic process
PIS58176.1_R221*	221	R	*	PIS58176.1	B9J08_000666	orf19.1112	BUD7	have small GTPase binding activity and role in Golgi to plasma membrane transport, fungal-type cell wall chitin biosynthetic process
PIS58176.1_L233W	233	L	W	PIS58176.1	B9J08_000666	orf19.1112	BUD7	have small GTPase binding activity and role in Golgi to plasma membrane transport, fungal-type cell wall chitin biosynthetic process
PIS58176.1_R289G	289	R	G	PIS58176.1	B9J08_000666	orf19.1112	BUD7	have small GTPase binding activity and role in Golgi to plasma membrane transport, fungal-type cell wall chitin biosynthetic process
PIS58176.1_I546V	546	I	V	PIS58176.1	B9J08_000666	orf19.1112	BUD7	have small GTPase binding activity and role in Golgi to plasma membrane transport, fungal-type cell wall chitin biosynthetic process
PIS58176.1_E554K	554	E	K	PIS58176.1	B9J08_000666	orf19.1112	BUD7	have small GTPase binding activity and role in Golgi to plasma membrane transport, fungal-type cell wall chitin biosynthetic process
PIS58176.1_S555N	555	S	N	PIS58176.1	B9J08_000666	orf19.1112	BUD7	have small GTPase binding activity and role in Golgi to plasma membrane transport, fungal-type cell wall chitin biosynthetic process
PIS58176.1_Q630*	630	Q	*	PIS58176.1	B9J08_000666	orf19.1112	BUD7	have small GTPase binding activity and role in Golgi to plasma membrane transport, fungal-type cell wall chitin biosynthetic process
PIS58176.1_*661Q	661	*	Q	PIS58176.1	B9J08_000666	orf19.1112	BUD7	have small GTPase binding activity and role in Golgi to plasma membrane transport, fungal-type cell wall chitin biosynthetic process
PIS55634.1_I213N	213	I	N	PIS55634.1	B9J08_001738	orf19.5094	BUL1	Protein similar but not orthologous to S. cerevisiae Bul1; a protein involved in selection of substrates for ubiquitination; mutants are viable; macrophage/pseudohyphal-induced; rat catheter biofilm induced
PIS49817.1_V209I	209	V	I	PIS49817.1	B9J08_004844	orf19.4284	BUR2	Protein with similarity to S. cerevisiae Bur2p, contains a cyclin domain; not required for wild-type hyphal growth, adherence to buccal epithelial cells, or virulence in mouse systemic infection
PIS58735.1_M553L	553	M	L	PIS58735.1	B9J08_000184	orf19.1699	BZZ1	Protein similar to <i>S. cerevisiae</i> Bzz1p, which is an SH3 domain protein involved in the regulation of actin polymerization
PIS52358.1_E173K	173	E	K	PIS52358.1	B9J08_003972	orf19.4015	CAG1	heterotrimeric G protein alpha subunit; positive role in mating pheromone response; opaque-enriched transcript; transcript repressed by MTLa1-MTLalpha2; regulated by hemoglobin-responsive Hbr1 via MTL genes; rat cathe
PIS52124.1_E56K	56	E	K	PIS52124.1	B9J08_003735	orf19.793	CAK1	not required for activity; possibly essential gene (by UAU1 method)
PIS55811.1_D150N	150	D	N	PIS55811.1	B9J08_001917	orf19.7382	CAM1	Putative translation elongation factor eEF1 gamma; protein level decreased in stationary phase cultures; Spider biofilm repressed
PIS50449.1_Y15F	15	Y	F	PIS50449.1	B9J08_004271	orf19.861	CAP4	Predicted bZip transcription factor; possibly an essential gene, disruptants not obtained by UAU1 method
PIS50449.1_N23S	23	N	S	PIS50449.1	B9J08_004271	orf19.861	CAP4	Predicted bZip transcription factor; possibly an essential gene, disruptants not obtained by UAU1 method
PIS50449.1_V64A	64	V	A	PIS50449.1	B9J08_004271	orf19.861	CAP4	Predicted bZip transcription factor; possibly an essential gene, disruptants not obtained by UAU1 method
PIS50449.1_A109T	109	A	T	PIS50449.1	B9J08_004271	orf19.861	CAP4	Predicted bZip transcription factor; possibly an essential gene, disruptants not obtained by UAU1 method
PIS50468.1_L12S	12	L	S	PIS50468.1	B9J08_004292	orf19.3934	CAR1	Arginase; arginine catabolism; transcript regulated by Nrg1, Mig1, Tup1; colony morphology-related regulation by Ssn6; alkaline induced; protein decreased in stationary phase; sumoylation target; flow model biofilm in
PIS50468.1_S13P	13	S	P	PIS50468.1	B9J08_004292	orf19.3934	CAR1	Arginase; arginine catabolism; transcript regulated by Nrg1, Mig1, Tup1; colony morphology-related regulation by Ssn6; alkaline induced; protein decreased in stationary phase; sumoylation target; flow model biofilm in
PIS50468.1_L131S	131	L	S	PIS50468.1	B9J08_004292	orf19.3934	CAR1	Arginase; arginine catabolism; transcript regulated by Nrg1, Mig1, Tup1; colony morphology-related regulation by Ssn6; alkaline induced; protein decreased in stationary phase; sumoylation target; flow model biofilm in
PIS50468.1_Q135R	135	Q	R	PIS50468.1	B9J08_004292	orf19.3934	CAR1	Arginase; arginine catabolism; transcript regulated by Nrg1, Mig1, Tup1; colony morphology-related regulation by Ssn6; alkaline induced; protein decreased in stationary phase; sumoylation target; flow model biofilm in
PIS50468.1_T142I	142	T	I	PIS50468.1	B9J08_004292	orf19.3934	CAR1	Arginase; arginine catabolism; transcript regulated by Nrg1, Mig1, Tup1; colony morphology-related regulation by Ssn6; alkaline induced; protein decreased in stationary phase; sumoylation target; flow model biofilm in
PIS50468.1_R163Q	163	R	Q	PIS50468.1	B9J08_004292	orf19.3934	CAR1	Arginase; arginine catabolism; transcript regulated by Nrg1, Mig1, Tup1; colony morphology-related regulation by Ssn6; alkaline induced; protein decreased in stationary phase; sumoylation target; flow model biofilm in
PIS50468.1_G170D	170	G	D	PIS50468.1	B9J08_004292	orf19.3934	CAR1	Arginase; arginine catabolism; transcript regulated by Nrg1, Mig1, Tup1; colony morphology-related regulation by Ssn6; alkaline induced; protein decreased in stationary phase; sumoylation target; flow model biofilm in
PIS50468.1_Y176C	176	Y	C	PIS50468.1	B9J08_004292	orf19.3934	CAR1	Arginase; arginine catabolism; transcript regulated by Nrg1, Mig1, Tup1; colony morphology-related regulation by Ssn6; alkaline induced; protein decreased in stationary phase; sumoylation target; flow model biofilm in
PIS50468.1_S196G	196	S	G	PIS50468.1	B9J08_004292	orf19.3934	CAR1	Arginase; arginine catabolism; transcript regulated by Nrg1, Mig1, Tup1; colony morphology-related regulation by Ssn6; alkaline induced; protein decreased in stationary phase; sumoylation target; flow model biofilm in
PIS50468.1_W242*	242	W	*	PIS50468.1	B9J08_004292	orf19.3934	CAR1	Arginase; arginine catabolism; transcript regulated by Nrg1, Mig1, Tup1; colony morphology-related regulation by Ssn6; alkaline induced; protein decreased in stationary phase; sumoylation target; flow model biofilm in
PIS50468.1_V249E	249	V	E	PIS50468.1	B9J08_004292	orf19.3934	CAR1	Arginase; arginine catabolism; transcript regulated by Nrg1, Mig1, Tup1; colony morphology-related regulation by Ssn6; alkaline induced; protein decreased in stationary phase; sumoylation target; flow model biofilm in
PIS50468.1_*262L	262	*	L	PIS50468.1	B9J08_004292	orf19.3934	CAR1	Arginase; arginine catabolism; transcript regulated by Nrg1, Mig1, Tup1; colony morphology-related regulation by Ssn6; alkaline induced; protein decreased in stationary phase; sumoylation target; flow model biofilm in
PIS50468.1_V294A	294	V	A	PIS50468.1	B9J08_004292	orf19.3934	CAR1	Arginase; arginine catabolism; transcript regulated by Nrg1, Mig1, Tup1; colony morphology-related regulation by Ssn6; alkaline induced; protein decreased in stationary phase; sumoylation target; flow model biofilm in
PIS51911.1_N393S	393	N	S	PIS51911.1	B9J08_003517	orf19.5641	CAR2	Ornithine aminotransferase; arginine metabolism; alkaline induced; mutant sensitivite to toxic ergosterol analog, to amphotericin B; exponential and stationary phase yeast; flow model biofilm induced; rat catheter, Sp
PIS56696.1_N115S	115	N	S	PIS56696.1	B9J08_001236	orf19.1135	CAS1	Putative transcription factor with Ku70/Ku80 beta-barrel DNA-binding motif; involved in telomerase regulation and telomere protection; mutation causes marginal increase in caspofungin sensitivity
PIS56696.1_Q206L	206	Q	L	PIS56696.1	B9J08_001236	orf19.1135	CAS1	Putative transcription factor with Ku70/Ku80 beta-barrel DNA-binding motif; involved in telomerase regulation and telomere protection; mutation causes marginal increase in caspofungin sensitivity
PIS56696.1_D393E	393	D	E	PIS56696.1	B9J08_001236	orf19.1135	CAS1	Putative transcription factor with Ku70/Ku80 beta-barrel DNA-binding motif; involved in telomerase regulation and telomere protection; mutation causes marginal increase in caspofungin sensitivity
PIS56696.1_D397Y	397	D	Y	PIS56696.1	B9J08_001236	orf19.1135	CAS1	Putative transcription factor with Ku70/Ku80 beta-barrel DNA-binding motif; involved in telomerase regulation and telomere protection; mutation causes marginal increase in caspofungin sensitivity
PIS56696.1_V653A	653	V	A	PIS56696.1	B9J08_001236	orf19.1135	CAS1	Putative transcription factor with Ku70/Ku80 beta-barrel DNA-binding motif; involved in telomerase regulation and telomere protection; mutation causes marginal increase in caspofungin sensitivity
PIS51313.1_C11G	11	C	G	PIS51313.1	B9J08_002891	orf19.5097	CAT8	Zn(II)2Cys6 transcription factor; similar to S. cerevisiae Cat8 but mutant phenotype suggests different target genes; mutant displays increased filamentous/invasive growth; flucytosine repressed; rat catheter biofilm
PIS51313.1_S147P	147	S	P	PIS51313.1	B9J08_002891	orf19.5097	CAT8	Zn(II)2Cys6 transcription factor; similar to S. cerevisiae Cat8 but mutant phenotype suggests different target genes; mutant displays increased filamentous/invasive growth; flucytosine repressed; rat catheter biofilm
PIS51313.1_I888N	888	I	N	PIS51313.1	B9J08_002891	orf19.5097	CAT8	Zn(II)2Cys6 transcription factor; similar to S. cerevisiae Cat8 but mutant phenotype suggests different target genes; mutant displays increased filamentous/invasive growth; flucytosine repressed; rat catheter biofilm
PIS51313.1_A952T	952	A	T	PIS51313.1	B9J08_002891	orf19.5097	CAT8	Zn(II)2Cys6 transcription factor; similar to S. cerevisiae Cat8 but mutant phenotype suggests different target genes; mutant displays increased filamentous/invasive growth; flucytosine repressed; rat catheter biofilm
PIS55080.1_Q98P	98	Q	P	PIS55080.1	B9J08_002230	orf19.2876	CBF1	Transcription factor; binds ribosomal protein gene promoters and rDNA locus with Tbf1; regulates sulfur starvation-response, respiratory, glycolytic genes; does not bind to centromeres as does S. cerevisiae Cbf1; Spid
PIS49484.1_K225R	225	K	R	PIS49484.1	B9J08_004507	orf19.7323	CBP1	Corticosteroid binding protein; transcription induced at late log-phase or upon adherence to polystyrene; not induced by corticosterone; contains a possible NAD/FAD binding region; regulated by Nrg1, Tup1; Spider biof
PIS49484.1_K397N	397	K	N	PIS49484.1	B9J08_004507	orf19.7323	CBP1	Corticosteroid binding protein; transcription induced at late log-phase or upon adherence to polystyrene; not induced by corticosterone; contains a possible NAD/FAD binding region; regulated by Nrg1, Tup1; Spider biof
PIS54712.1_D611N	611	D	N	PIS54712.1	B9J08_002491	orf19.4328	CCC2	Copper-transporting P-type ATPase of Golgi; required for wild-type iron assimilation (indirect effect via Fet3p); induced by iron starvation, ciclopirox olamine; caspofungin repressed; not required for virulence in mo
PIS54712.1_P926L	926	P	L	PIS54712.1	B9J08_002491	orf19.4328	CCC2	Copper-transporting P-type ATPase of Golgi; required for wild-type iron assimilation (indirect effect via Fet3p); induced by iron starvation, ciclopirox olamine; caspofungin repressed; not required for virulence in mo
PIS51884.1_Q94S	94	Q	S	PIS51884.1	B9J08_003488	orf19.3264	CCE1	Putative Holliday junction resolving enzyme; similar to S. cerevisiae Cce1p
PIS51802.1_P373A	373	P	A	PIS51802.1	B9J08_003401	orf19.3298	CCH1	Voltage-gated Ca2+ channel of the high affinity calcium uptake system; roles in thigmotropism, establishment of galvanotropism; transcript regulated by Nrg1 and Mig1; flow model biofilm repressed
PIS51802.1_D858N	858	D	N	PIS51802.1	B9J08_003401	orf19.3298	CCH1	Voltage-gated Ca2+ channel of the high affinity calcium uptake system; roles in thigmotropism, establishment of galvanotropism; transcript regulated by Nrg1 and Mig1; flow model biofilm repressed
PIS51802.1_S1034M	1034	S	M	PIS51802.1	B9J08_003401	orf19.3298	CCH1	Voltage-gated Ca2+ channel of the high affinity calcium uptake system; roles in thigmotropism, establishment of galvanotropism; transcript regulated by Nrg1 and Mig1; flow model biofilm repressed
PIS51802.1_L1257I	1257	L	I	PIS51802.1	B9J08_003401	orf19.3298	CCH1	Voltage-gated Ca2+ channel of the high affinity calcium uptake system; roles in thigmotropism, establishment of galvanotropism; transcript regulated by Nrg1 and Mig1; flow model biofilm repressed
PIS51802.1_N2070K	2070	N	K	PIS51802.1	B9J08_003401	orf19.3298	CCH1	Voltage-gated Ca2+ channel of the high affinity calcium uptake system; roles in thigmotropism, establishment of galvanotropism; transcript regulated by Nrg1 and Mig1; flow model biofilm repressed
PIS50511.1_I134T	134	I	T	PIS50511.1	B9J08_004338	orf19.4004	CCT3	Putative cytosolic chaperonin Cct ring complex subunit; mutation confers hypersensitivity to cytochalasin D
PIS52283.1_I280T	280	I	T	PIS52283.1	B9J08_003897	orf19.5725	CCZ1	Protein involved in oxidative stress response and autophagy; mutants have fragmented mitochondria and attenuated virulence
PIS52283.1_P426A	426	P	A	PIS52283.1	B9J08_003897	orf19.5725	CCZ1	Protein involved in oxidative stress response and autophagy; mutants have fragmented mitochondria and attenuated virulence
PIS54548.1_V53D	53	V	D	PIS54548.1	B9J08_002323	orf19.3013	CDC12	Septin; essential for viability; forms ring at sites of cell division and also forms filaments in mature chlamydospore; filamentous growth induced; regulated by Nrg1, Tup1, tyrosol and cell density; rat catheter biofi
PIS55763.1_R299G	299	R	G	PIS55763.1	B9J08_001868	orf19.4192	CDC14	tem1 mutant phenotypes
PIS54708.1_N17D	17	N	D	PIS54708.1	B9J08_002487	orf19.3545	CDC15	have protein serine/threonine kinase activity
PIS54708.1_P37A	37	P	A	PIS54708.1	B9J08_002487	orf19.3545	CDC15	have protein serine/threonine kinase activity
PIS54708.1_N48H	48	N	H	PIS54708.1	B9J08_002487	orf19.3545	CDC15	have protein serine/threonine kinase activity
PIS54708.1_R171H	171	R	H	PIS54708.1	B9J08_002487	orf19.3545	CDC15	have protein serine/threonine kinase activity
PIS54708.1_I263S	263	I	S	PIS54708.1	B9J08_002487	orf19.3545	CDC15	have protein serine/threonine kinase activity
PIS48646.1_M68L	68	M	L	PIS48646.1	B9J08_005347	orf19.3231	CDC27	Putative ubiquitin-protein ligase; periodic mRNA expression, peak at cell-cycle S/G2 phase
PIS55529.1_L362S	362	L	S	PIS55529.1	B9J08_001631	orf19.5531	CDC37	Chaperone for Crk1p; interacts with Crk1p kinase domain and with Sti1p; putative phosphorylation site at Ser14; functional homolog of S. cerevisiae Cdc37p; likely to be essential for growth; regulated by Gcn2p and Gcn
PIS51427.1_S476L	476	S	L	PIS51427.1	B9J08_003008	orf19.1084	CDC39	Protein similar to S. cerevisiae Cdc39p, which is part of the CCR4-NOT transcription regulatory complex; transposon mutation affects filamentous growth
PIS51427.1_I1113V	1113	I	V	PIS51427.1	B9J08_003008	orf19.1084	CDC39	Protein similar to S. cerevisiae Cdc39p, which is part of the CCR4-NOT transcription regulatory complex; transposon mutation affects filamentous growth
PIS51427.1_S1283P	1283	S	P	PIS51427.1	B9J08_003008	orf19.1084	CDC39	Protein similar to S. cerevisiae Cdc39p, which is part of the CCR4-NOT transcription regulatory complex; transposon mutation affects filamentous growth
PIS51427.1_W2251C	2251	W	C	PIS51427.1	B9J08_003008	orf19.1084	CDC39	Protein similar to S. cerevisiae Cdc39p, which is part of the CCR4-NOT transcription regulatory complex; transposon mutation affects filamentous growth
PIS51427.1_S2255L	2255	S	L	PIS51427.1	B9J08_003008	orf19.1084	CDC39	Protein similar to S. cerevisiae Cdc39p, which is part of the CCR4-NOT transcription regulatory complex; transposon mutation affects filamentous growth
PIS51427.1_I2265N	2265	I	N	PIS51427.1	B9J08_003008	orf19.1084	CDC39	Protein similar to S. cerevisiae Cdc39p, which is part of the CCR4-NOT transcription regulatory complex; transposon mutation affects filamentous growth
PIS50440.1_G410E	410	G	E	PIS50440.1	B9J08_004262	orf19.1988	CDC45	Putative DNA replication initiation factor; transcriptionally regulated by interaction with macrophage
PIS50440.1_F445I	445	F	I	PIS50440.1	B9J08_004262	orf19.1988	CDC45	Putative DNA replication initiation factor; transcriptionally regulated by interaction with macrophage
PIS50440.1_K454R	454	K	R	PIS50440.1	B9J08_004262	orf19.1988	CDC45	Putative DNA replication initiation factor; transcriptionally regulated by interaction with macrophage
PIS50440.1_V508L	508	V	L	PIS50440.1	B9J08_004262	orf19.1988	CDC45	Putative DNA replication initiation factor; transcriptionally regulated by interaction with macrophage
PIS50440.1_Q526R	526	Q	R	PIS50440.1	B9J08_004262	orf19.1988	CDC45	Putative DNA replication initiation factor; transcriptionally regulated by interaction with macrophage
PIS50440.1_Y645N	645	Y	N	PIS50440.1	B9J08_004262	orf19.1988	CDC45	Putative DNA replication initiation factor; transcriptionally regulated by interaction with macrophage
PIS58434.1_V65I	65	V	I	PIS58434.1	B9J08_000932	orf19.5735	CDC50	Putative endosomal protein; induced by Mnl1p under weak acid stress
PIS55791.1_T704A	704	T	A	PIS55791.1	B9J08_001897	orf19.1674	CDC53	Cullin, a scaffold subunit of the SCF ubiquitin-ligase complexes; depletion leads to increased filamentous growth and premature cell death
PIS51865.1_A259T	259	A	T	PIS51865.1	B9J08_003467	orf19.3761	CDC54	Putative pre-replication complex helicase subunit; transcript regulated by Nrg1 and Mig1; periodic mRNA expression, peak at cell-cycle M/G1 phase; Hap43-induced
PIS51865.1_T733I	733	T	I	PIS51865.1	B9J08_003467	orf19.3761	CDC54	Putative pre-replication complex helicase subunit; transcript regulated by Nrg1 and Mig1; periodic mRNA expression, peak at cell-cycle M/G1 phase; Hap43-induced
PIS55661.1_S4T	4	S	T	PIS55661.1	B9J08_001765	orf19.2560	CDC60	Cytosolic leucyl tRNA synthetase; conserved amino acid and ATP binding class I signature, tRNA binding, proofreading motifs; likely essential for growth; interacts with benzoxaborole antifungals; present in exponentia
PIS55661.1_D545N	545	D	N	PIS55661.1	B9J08_001765	orf19.2560	CDC60	Cytosolic leucyl tRNA synthetase; conserved amino acid and ATP binding class I signature, tRNA binding, proofreading motifs; likely essential for growth; interacts with benzoxaborole antifungals; present in exponentia
PIS55661.1_Q1083H	1083	Q	H	PIS55661.1	B9J08_001765	orf19.2560	CDC60	Cytosolic leucyl tRNA synthetase; conserved amino acid and ATP binding class I signature, tRNA binding, proofreading motifs; likely essential for growth; interacts with benzoxaborole antifungals; present in exponentia
PIS52091.1_S32F	32	S	F	PIS52091.1	B9J08_003702	orf19.7314	CDG1	Putative cysteine dioxygenases; role in conversion of cysteine to sulfite; transcript regulated upon white-opaque switch; rat catheter, Spider and flow model biofilm induced
PIS55545.1_R49T	49	R	T	PIS55545.1	B9J08_001647	orf19.2084	CDH1	Protein involved in regulation of mitosis; similar to S. cerevisiae Cdh1, which is an APC/C component; transcriptionally induced by Mnl1 under weak acid stress
PIS54490.1_D303E	303	D	E	PIS54490.1	B9J08_002264	orf19.5977	CEM1	Protein similar to S. cerevisiae Cem1p, an acyl carrier protein involved in fatty acid biosynthesis; likely to be essential for growth, based on an insertional mutagenesis strategy
PIS58480.1_F121S	121	F	S	PIS58480.1	B9J08_000979	orf19.2609	CET1	mRNA 5'-triphosphatase; large subunit of mRNA capping enzyme; positively regulates Ceg1 activity; functional homolog of S. cerevisiae Cet1; Cet1 and Cgt1 form a 2:1 complex; flow model biofilm induced
PIS58480.1_E199D	199	E	D	PIS58480.1	B9J08_000979	orf19.2609	CET1	mRNA 5'-triphosphatase; large subunit of mRNA capping enzyme; positively regulates Ceg1 activity; functional homolog of S. cerevisiae Cet1; Cet1 and Cgt1 form a 2:1 complex; flow model biofilm induced
PIS49457.1_L102I	102	L	I	PIS49457.1	B9J08_004480	orf19.3744	CEX1	have tRNA binding activity, role in tRNA export from nucleus and cytoplasm, nuclear pore localization
PIS56904.1_D147Y	147	D	Y	PIS56904.1	B9J08_001450	orf19.1932	CFL4	C-terminus similar to ferric reductases; induced in low iron; Sfu1-repressed; ciclopirox olamine induced; colony morphology-related gene regulation by Ssn6; Hap43-repressed; Sef1-regulated
PIS56904.1_T151S	151	T	S	PIS56904.1	B9J08_001450	orf19.1932	CFL4	C-terminus similar to ferric reductases; induced in low iron; Sfu1-repressed; ciclopirox olamine induced; colony morphology-related gene regulation by Ssn6; Hap43-repressed; Sef1-regulated
PIS56904.1_Q174E	174	Q	E	PIS56904.1	B9J08_001450	orf19.1932	CFL4	C-terminus similar to ferric reductases; induced in low iron; Sfu1-repressed; ciclopirox olamine induced; colony morphology-related gene regulation by Ssn6; Hap43-repressed; Sef1-regulated
PIS56904.1_K296R	296	K	R	PIS56904.1	B9J08_001450	orf19.1932	CFL4	C-terminus similar to ferric reductases; induced in low iron; Sfu1-repressed; ciclopirox olamine induced; colony morphology-related gene regulation by Ssn6; Hap43-repressed; Sef1-regulated
PIS56904.1_S357A	357	S	A	PIS56904.1	B9J08_001450	orf19.1932	CFL4	C-terminus similar to ferric reductases; induced in low iron; Sfu1-repressed; ciclopirox olamine induced; colony morphology-related gene regulation by Ssn6; Hap43-repressed; Sef1-regulated
PIS56904.1_L465R	465	L	R	PIS56904.1	B9J08_001450	orf19.1932	CFL4	C-terminus similar to ferric reductases; induced in low iron; Sfu1-repressed; ciclopirox olamine induced; colony morphology-related gene regulation by Ssn6; Hap43-repressed; Sef1-regulated
PIS58958.1_V182G	182	V	G	PIS58958.1	B9J08_000418	orf19.1932	CFL4	C-terminus similar to ferric reductases; induced in low iron; Sfu1-repressed; ciclopirox olamine induced; colony morphology-related gene regulation by Ssn6; Hap43-repressed; Sef1-regulated
PIS58958.1_F185S	185	F	S	PIS58958.1	B9J08_000418	orf19.1932	CFL4	C-terminus similar to ferric reductases; induced in low iron; Sfu1-repressed; ciclopirox olamine induced; colony morphology-related gene regulation by Ssn6; Hap43-repressed; Sef1-regulated
PIS58958.1_C198F	198	C	F	PIS58958.1	B9J08_000418	orf19.1932	CFL4	C-terminus similar to ferric reductases; induced in low iron; Sfu1-repressed; ciclopirox olamine induced; colony morphology-related gene regulation by Ssn6; Hap43-repressed; Sef1-regulated
PIS58958.1_L651V	651	L	V	PIS58958.1	B9J08_000418	orf19.1932	CFL4	C-terminus similar to ferric reductases; induced in low iron; Sfu1-repressed; ciclopirox olamine induced; colony morphology-related gene regulation by Ssn6; Hap43-repressed; Sef1-regulated
PIS55064.1_V225L	225	V	L	PIS55064.1	B9J08_002214	orf19.2722	CGR1	Negative regulator of yeast-form growth; HSP70 family member; induced by growth cessation at yeast-hyphal transition or in planktonic growth; physically interacts with Msi3p; similar to rat anti-aging gene, SMP30, sta
PIS51483.1_T372N	372	T	N	PIS51483.1	B9J08_003069	orf19.3496	CHC1	Clathrin heavy chain; subunit of the major coat protein; role in intracellular protein transport and endocytosis; flow model and rat catheter biofilm repressed
PIS51782.1_F338L	338	F	L	PIS51782.1	B9J08_003381	orf19.6851	CHL4	Protein described as having role in chromosome segregation; RNA abundance regulated by tyrosol and cell density
PIS52137.1_N181K	181	N	K	PIS52137.1	B9J08_003748	orf19.3756	CHR1	Predicted DEAD-box ATP-dependent RNA helicase; functional homolog of S. cerevisiae Rok1; Hap43-induced; Spider biofilm induced
PIS52137.1_L350M	350	L	M	PIS52137.1	B9J08_003748	orf19.3756	CHR1	Predicted DEAD-box ATP-dependent RNA helicase; functional homolog of S. cerevisiae Rok1; Hap43-induced; Spider biofilm induced
PIS51081.1_S78Y	78	S	Y	PIS51081.1	B9J08_002652	orf19.4393	CIT1	Citrate synthase; induced by phagocytosis; induced in high iron; Hog1-repressed; Efg1-regulated under yeast, not hyphal growth conditions; present in exponential and stationary phase; Spider biofilm repressed; rat cat
PIS51081.1_P161S	161	P	S	PIS51081.1	B9J08_002652	orf19.4393	CIT1	Citrate synthase; induced by phagocytosis; induced in high iron; Hog1-repressed; Efg1-regulated under yeast, not hyphal growth conditions; present in exponential and stationary phase; Spider biofilm repressed; rat cat
PIS51081.1_P370S	370	P	S	PIS51081.1	B9J08_002652	orf19.4393	CIT1	Citrate synthase; induced by phagocytosis; induced in high iron; Hog1-repressed; Efg1-regulated under yeast, not hyphal growth conditions; present in exponential and stationary phase; Spider biofilm repressed; rat cat
PIS50347.1_L192M	192	L	M	PIS50347.1	B9J08_004162	orf19.7186	CLB4	B-type mitotic cyclin; nonessential; negative regulator of pseudohyphal growth; dispensible for mitotic exit, cytokinesis; Fkh2-represed; flow model biofilm repressed; farnesol-upregulated in biofilm; reduced total RN
PIS55056.1_K4R	4	K	R	PIS55056.1	B9J08_002206	orf19.4594	CLC1	Clathrin light chain; subunit of the major coat protein involved in intracellular protein transport and endocytosis; rat cathetr and Spider biofilm repressed
PIS58962.1_F190S	190	F	S	PIS58962.1	B9J08_000422	orf19.1960	CLN3	G1 cyclin; depletion abolishes budding and causes hyphal growth defects; farnesol regulated, functional in S. cerevisiae; possibly essential (UAU1 method); other biofilm induced; Spider biofilm induced
PIS58831.1_G178D	178	G	D	PIS58831.1	B9J08_000285	orf19.5911	CMK1	Putative calcium/calmodulin-dependent protein kinase II; expression regulated upon white-opaque switching; biochemically purified Ca2+/CaM-dependent kinase is soluble, cytosolic, monomeric, and serine-autophosphorylat
PIS58375.1_T397I	397	T	I	PIS58375.1	B9J08_000872	orf19.6880	COG4	have role in CVT pathway, establishment of cell polarity, filamentous growth of a population of unicellular organisms, macroautophagy, pexophagy, retrograde transport, vesicle recycling within Golgi
PIS58375.1_T601P	601	T	P	PIS58375.1	B9J08_000872	orf19.6880	COG4	have role in CVT pathway, establishment of cell polarity, filamentous growth of a population of unicellular organisms, macroautophagy, pexophagy, retrograde transport, vesicle recycling within Golgi
PIS48668.1_V27A	27	V	A	PIS48668.1	B9J08_005369	orf19.3400	COQ3	Protein with a predicted role in coenzyme Q biosynthesis; transcriptionally induced by interaction with macrophages; possibly an essential gene, disruptants not obtained by UAU1 method
PIS52020.1_T8R	8	T	R	PIS52020.1	B9J08_003631	orf19.3577	COQ5	Putative methyltransferase of ubiquinone biosynthesis; regulated by Gcn4; repressed by amino acid starvation (3-AT), Hap43; induced upon adherence to polystyrene; Spider biofilm repressed
PIS58695.1_L107V	107	L	V	PIS58695.1	B9J08_000143	orf19.1471	COX4	Putative cytochrome c oxidase subunit IV; Mig1-regulated; macrophage/pseudohyphal-induced gene; macrophage-induced protein; repressed by nitric oxide; 5'-UTR intron; Hap43-repressed
PIS58695.1_S211L	211	S	L	PIS58695.1	B9J08_000143	orf19.1471	COX4	Putative cytochrome c oxidase subunit IV; Mig1-regulated; macrophage/pseudohyphal-induced gene; macrophage-induced protein; repressed by nitric oxide; 5'-UTR intron; Hap43-repressed
PIS55575.1_F19L	19	F	L	PIS55575.1	B9J08_001679	orf19.1187	CPH2	Myc-bHLH transcription factor; promotes hyphal growth; directly regulates Tec1 to induce hypha-specific genes; probably homodimeric, phosphorylated; required for colonization of the mouse GI tract; rat catheter and Sp
PIS55575.1_F537S	537	F	S	PIS55575.1	B9J08_001679	orf19.1187	CPH2	Myc-bHLH transcription factor; promotes hyphal growth; directly regulates Tec1 to induce hypha-specific genes; probably homodimeric, phosphorylated; required for colonization of the mouse GI tract; rat catheter and Sp
PIS55575.1_D634E	634	D	E	PIS55575.1	B9J08_001679	orf19.1187	CPH2	Myc-bHLH transcription factor; promotes hyphal growth; directly regulates Tec1 to induce hypha-specific genes; probably homodimeric, phosphorylated; required for colonization of the mouse GI tract; rat catheter and Sp
PIS50302.1_K175E	175	K	E	PIS50302.1	B9J08_004115	orf19.7654	CPR6	stress-induced; heterozygous null mutant displays sensitivity to virgineone; rat catheter biofilm induced
PIS50302.1_N284S	284	N	S	PIS50302.1	B9J08_004115	orf19.7654	CPR6	stress-induced; heterozygous null mutant displays sensitivity to virgineone; rat catheter biofilm induced
PIS50302.1_N346Y	346	N	Y	PIS50302.1	B9J08_004115	orf19.7654	CPR6	stress-induced; heterozygous null mutant displays sensitivity to virgineone; rat catheter biofilm induced
PIS50582.1_S295A	295	S	A	PIS50582.1	B9J08_004410	orf19.2706	CRH11	GPI-anchored cell wall transglycosylase, putative ortholog of S. cerevisiae Crh1p; predicted glycosyl hydrolase domain; similar to Csf4p and to antigenic A. fumigatus Aspf9; predicted Kex2p substrate; caspofungin-indu
PIS50582.1_S297N	297	S	N	PIS50582.1	B9J08_004410	orf19.2706	CRH11	GPI-anchored cell wall transglycosylase, putative ortholog of S. cerevisiae Crh1p; predicted glycosyl hydrolase domain; similar to Csf4p and to antigenic A. fumigatus Aspf9; predicted Kex2p substrate; caspofungin-indu
PIS50582.1_V312A	312	V	A	PIS50582.1	B9J08_004410	orf19.2706	CRH11	GPI-anchored cell wall transglycosylase, putative ortholog of S. cerevisiae Crh1p; predicted glycosyl hydrolase domain; similar to Csf4p and to antigenic A. fumigatus Aspf9; predicted Kex2p substrate; caspofungin-indu
PIS50582.1_A339D	339	A	D	PIS50582.1	B9J08_004410	orf19.2706	CRH11	GPI-anchored cell wall transglycosylase, putative ortholog of S. cerevisiae Crh1p; predicted glycosyl hydrolase domain; similar to Csf4p and to antigenic A. fumigatus Aspf9; predicted Kex2p substrate; caspofungin-indu
PIS50582.1_S375G	375	S	G	PIS50582.1	B9J08_004410	orf19.2706	CRH11	GPI-anchored cell wall transglycosylase, putative ortholog of S. cerevisiae Crh1p; predicted glycosyl hydrolase domain; similar to Csf4p and to antigenic A. fumigatus Aspf9; predicted Kex2p substrate; caspofungin-indu
PIS50582.1_V410M	410	V	M	PIS50582.1	B9J08_004410	orf19.2706	CRH11	GPI-anchored cell wall transglycosylase, putative ortholog of S. cerevisiae Crh1p; predicted glycosyl hydrolase domain; similar to Csf4p and to antigenic A. fumigatus Aspf9; predicted Kex2p substrate; caspofungin-indu
PIS50483.1_S80P	80	S	P	PIS50483.1	B9J08_004308	orf19.3966	CRH12	CRH family cell wall protein; transcript regulated by Nrg1 and Tup1; alkaline induced by Rim101; repressed during cell wall regeneration; flow model biofilm induced
PIS50483.1_A158T	158	A	T	PIS50483.1	B9J08_004308	orf19.3966	CRH12	CRH family cell wall protein; transcript regulated by Nrg1 and Tup1; alkaline induced by Rim101; repressed during cell wall regeneration; flow model biofilm induced
PIS48251.1_Y12H	12	Y	H	PIS48251.1	B9J08_004936	orf19.6534.2	CRN1	Coronin; cortical actin cytoskeletal component; predicted role in regulation of actin patch assembly; rat catheter and Spider biofilm repressed
PIS48251.1_L45F	45	L	F	PIS48251.1	B9J08_004936	orf19.6534.2	CRN1	Coronin; cortical actin cytoskeletal component; predicted role in regulation of actin patch assembly; rat catheter and Spider biofilm repressed
PIS48251.1_R75C	75	R	C	PIS48251.1	B9J08_004936	orf19.6534.2	CRN1	Coronin; cortical actin cytoskeletal component; predicted role in regulation of actin patch assembly; rat catheter and Spider biofilm repressed
PIS48251.1_R83G	83	R	G	PIS48251.1	B9J08_004936	orf19.6534.2	CRN1	Coronin; cortical actin cytoskeletal component; predicted role in regulation of actin patch assembly; rat catheter and Spider biofilm repressed
PIS48251.1_R103G	103	R	G	PIS48251.1	B9J08_004936	orf19.6534.2	CRN1	Coronin; cortical actin cytoskeletal component; predicted role in regulation of actin patch assembly; rat catheter and Spider biofilm repressed
PIS48251.1_T150A	150	T	A	PIS48251.1	B9J08_004936	orf19.6534.2	CRN1	Coronin; cortical actin cytoskeletal component; predicted role in regulation of actin patch assembly; rat catheter and Spider biofilm repressed
PIS48251.1_A154T	154	A	T	PIS48251.1	B9J08_004936	orf19.6534.2	CRN1	Coronin; cortical actin cytoskeletal component; predicted role in regulation of actin patch assembly; rat catheter and Spider biofilm repressed
PIS48251.1_R156G	156	R	G	PIS48251.1	B9J08_004936	orf19.6534.2	CRN1	Coronin; cortical actin cytoskeletal component; predicted role in regulation of actin patch assembly; rat catheter and Spider biofilm repressed
PIS48251.1_F166L	166	F	L	PIS48251.1	B9J08_004936	orf19.6534.2	CRN1	Coronin; cortical actin cytoskeletal component; predicted role in regulation of actin patch assembly; rat catheter and Spider biofilm repressed
PIS48251.1_F219V	219	F	V	PIS48251.1	B9J08_004936	orf19.6534.2	CRN1	Coronin; cortical actin cytoskeletal component; predicted role in regulation of actin patch assembly; rat catheter and Spider biofilm repressed
PIS48251.1_Y288H	288	Y	H	PIS48251.1	B9J08_004936	orf19.6534.2	CRN1	Coronin; cortical actin cytoskeletal component; predicted role in regulation of actin patch assembly; rat catheter and Spider biofilm repressed
PIS48251.1_C292R	292	C	R	PIS48251.1	B9J08_004936	orf19.6534.2	CRN1	Coronin; cortical actin cytoskeletal component; predicted role in regulation of actin patch assembly; rat catheter and Spider biofilm repressed
PIS48251.1_R350C	350	R	C	PIS48251.1	B9J08_004936	orf19.6534.2	CRN1	Coronin; cortical actin cytoskeletal component; predicted role in regulation of actin patch assembly; rat catheter and Spider biofilm repressed
PIS48251.1_S471C	471	S	C	PIS48251.1	B9J08_004936	orf19.6534.2	CRN1	Coronin; cortical actin cytoskeletal component; predicted role in regulation of actin patch assembly; rat catheter and Spider biofilm repressed
PIS48251.1_S485P	485	S	P	PIS48251.1	B9J08_004936	orf19.6534.2	CRN1	Coronin; cortical actin cytoskeletal component; predicted role in regulation of actin patch assembly; rat catheter and Spider biofilm repressed
PIS48251.1_V493F	493	V	F	PIS48251.1	B9J08_004936	orf19.6534.2	CRN1	Coronin; cortical actin cytoskeletal component; predicted role in regulation of actin patch assembly; rat catheter and Spider biofilm repressed
PIS48251.1_R547G	547	R	G	PIS48251.1	B9J08_004936	orf19.6534.2	CRN1	Coronin; cortical actin cytoskeletal component; predicted role in regulation of actin patch assembly; rat catheter and Spider biofilm repressed
PIS48251.1_E561K	561	E	K	PIS48251.1	B9J08_004936	orf19.6534.2	CRN1	Coronin; cortical actin cytoskeletal component; predicted role in regulation of actin patch assembly; rat catheter and Spider biofilm repressed
PIS48251.1_D609G	609	D	G	PIS48251.1	B9J08_004936	orf19.6534.2	CRN1	Coronin; cortical actin cytoskeletal component; predicted role in regulation of actin patch assembly; rat catheter and Spider biofilm repressed
PIS48251.1_K628*	628	K	*	PIS48251.1	B9J08_004936	orf19.6534.2	CRN1	Coronin; cortical actin cytoskeletal component; predicted role in regulation of actin patch assembly; rat catheter and Spider biofilm repressed
PIS48251.1_G629R	629	G	R	PIS48251.1	B9J08_004936	orf19.6534.2	CRN1	Coronin; cortical actin cytoskeletal component; predicted role in regulation of actin patch assembly; rat catheter and Spider biofilm repressed
PIS48251.1_G634R	634	G	R	PIS48251.1	B9J08_004936	orf19.6534.2	CRN1	Coronin; cortical actin cytoskeletal component; predicted role in regulation of actin patch assembly; rat catheter and Spider biofilm repressed
PIS48251.1_I636V	636	I	V	PIS48251.1	B9J08_004936	orf19.6534.2	CRN1	Coronin; cortical actin cytoskeletal component; predicted role in regulation of actin patch assembly; rat catheter and Spider biofilm repressed
PIS48251.1_G638D	638	G	D	PIS48251.1	B9J08_004936	orf19.6534.2	CRN1	Coronin; cortical actin cytoskeletal component; predicted role in regulation of actin patch assembly; rat catheter and Spider biofilm repressed
PIS54808.1_S456P	456	S	P	PIS54808.1	B9J08_001951	orf19.7114	CSA1	Surface antigen on elongating hyphae and buds; strain variation in repeat number; ciclopirox, filament induced, alkaline induced by Rim101; Efg1-, Cph1, Hap43-regulated; required for WT RPMI biofilm formation; Bcr1-in
PIS51708.1_I292N	292	I	N	PIS51708.1	B9J08_003305	orf19.6926	CSC25	Guanyl-nucleotide exchange factor; activator of Ras/adenylyl cyclase pathway; functional homolog of S. cerevisiae Cdc25p; commonly called Cdc25; transposon mutation affects filamentous growth
PIS51708.1_S488F	488	S	F	PIS51708.1	B9J08_003305	orf19.6926	CSC25	Guanyl-nucleotide exchange factor; activator of Ras/adenylyl cyclase pathway; functional homolog of S. cerevisiae Cdc25p; commonly called Cdc25; transposon mutation affects filamentous growth
PIS58346.1_I430V	430	I	V	PIS58346.1	B9J08_000842	orf19.2127	CST5	kinase cascade that regulates mating; required for opaque mating or white biofilm formation in response to mating pheromone; induced in response to pheromone; Hap43p-repressed
PIS55473.1_P204L	204	P	L	PIS55473.1	B9J08_001572	orf19.1166	CTA3	Protein similar to <i>S. cerevisiae</i> Ede1p, which is involved in endocytosis; activates transcription in 1-hybrid assay in S. cerevisiae
PIS55473.1_P245L	245	P	L	PIS55473.1	B9J08_001572	orf19.1166	CTA3	Protein similar to <i>S. cerevisiae</i> Ede1p, which is involved in endocytosis; activates transcription in 1-hybrid assay in S. cerevisiae
PIS55473.1_K247R	247	K	R	PIS55473.1	B9J08_001572	orf19.1166	CTA3	Protein similar to <i>S. cerevisiae</i> Ede1p, which is involved in endocytosis; activates transcription in 1-hybrid assay in S. cerevisiae
PIS55473.1_P248T	248	P	T	PIS55473.1	B9J08_001572	orf19.1166	CTA3	Protein similar to <i>S. cerevisiae</i> Ede1p, which is involved in endocytosis; activates transcription in 1-hybrid assay in S. cerevisiae
PIS55473.1_A271V	271	A	V	PIS55473.1	B9J08_001572	orf19.1166	CTA3	Protein similar to <i>S. cerevisiae</i> Ede1p, which is involved in endocytosis; activates transcription in 1-hybrid assay in S. cerevisiae
PIS55473.1_S376L	376	S	L	PIS55473.1	B9J08_001572	orf19.1166	CTA3	Protein similar to <i>S. cerevisiae</i> Ede1p, which is involved in endocytosis; activates transcription in 1-hybrid assay in S. cerevisiae
PIS55473.1_S398P	398	S	P	PIS55473.1	B9J08_001572	orf19.1166	CTA3	Protein similar to <i>S. cerevisiae</i> Ede1p, which is involved in endocytosis; activates transcription in 1-hybrid assay in S. cerevisiae
PIS55473.1_L506S	506	L	S	PIS55473.1	B9J08_001572	orf19.1166	CTA3	Protein similar to <i>S. cerevisiae</i> Ede1p, which is involved in endocytosis; activates transcription in 1-hybrid assay in S. cerevisiae
PIS55473.1_R518C	518	R	C	PIS55473.1	B9J08_001572	orf19.1166	CTA3	Protein similar to <i>S. cerevisiae</i> Ede1p, which is involved in endocytosis; activates transcription in 1-hybrid assay in S. cerevisiae
PIS55473.1_M749T	749	M	T	PIS55473.1	B9J08_001572	orf19.1166	CTA3	Protein similar to <i>S. cerevisiae</i> Ede1p, which is involved in endocytosis; activates transcription in 1-hybrid assay in S. cerevisiae
PIS55473.1_A772P	772	A	P	PIS55473.1	B9J08_001572	orf19.1166	CTA3	Protein similar to <i>S. cerevisiae</i> Ede1p, which is involved in endocytosis; activates transcription in 1-hybrid assay in S. cerevisiae
PIS55473.1_S821G	821	S	G	PIS55473.1	B9J08_001572	orf19.1166	CTA3	Protein similar to <i>S. cerevisiae</i> Ede1p, which is involved in endocytosis; activates transcription in 1-hybrid assay in S. cerevisiae
PIS55473.1_S857R	857	S	R	PIS55473.1	B9J08_001572	orf19.1166	CTA3	Protein similar to <i>S. cerevisiae</i> Ede1p, which is involved in endocytosis; activates transcription in 1-hybrid assay in S. cerevisiae
PIS55473.1_S875N	875	S	N	PIS55473.1	B9J08_001572	orf19.1166	CTA3	Protein similar to <i>S. cerevisiae</i> Ede1p, which is involved in endocytosis; activates transcription in 1-hybrid assay in S. cerevisiae
PIS55473.1_*899C	899	*	C	PIS55473.1	B9J08_001572	orf19.1166	CTA3	Protein similar to <i>S. cerevisiae</i> Ede1p, which is involved in endocytosis; activates transcription in 1-hybrid assay in S. cerevisiae
PIS55473.1_V972G	972	V	G	PIS55473.1	B9J08_001572	orf19.1166	CTA3	Protein similar to <i>S. cerevisiae</i> Ede1p, which is involved in endocytosis; activates transcription in 1-hybrid assay in S. cerevisiae
PIS55473.1_L1174S	1174	L	S	PIS55473.1	B9J08_001572	orf19.1166	CTA3	Protein similar to <i>S. cerevisiae</i> Ede1p, which is involved in endocytosis; activates transcription in 1-hybrid assay in S. cerevisiae
PIS55473.1_I1242T	1242	I	T	PIS55473.1	B9J08_001572	orf19.1166	CTA3	Protein similar to <i>S. cerevisiae</i> Ede1p, which is involved in endocytosis; activates transcription in 1-hybrid assay in S. cerevisiae
PIS55067.1_T636S	636	T	S	PIS55067.1	B9J08_002217	orf19.4288	CTA7	Zn(II)2Cys6 transcription factor; activates transcription in 1-hybrid assay in S. cerevisiae; has similarity to S. cerevisiae Stb4
PIS55068.1_K52Q	52	K	Q	PIS55068.1	B9J08_002218	orf19.4288	CTA7	Zn(II)2Cys6 transcription factor; activates transcription in 1-hybrid assay in S. cerevisiae; has similarity to S. cerevisiae Stb4
PIS54868.1_T296S	296	T	S	PIS54868.1	B9J08_002015	orf19.3315	CTA9	Protein required for normal filamentous growth; induced during the mating process; mRNA binds She3; activates transcription in 1-hybrid assay in S. cerevisiae
PIS54868.1_T309N	309	T	N	PIS54868.1	B9J08_002015	orf19.3315	CTA9	Protein required for normal filamentous growth; induced during the mating process; mRNA binds She3; activates transcription in 1-hybrid assay in S. cerevisiae
PIS54868.1_K347R	347	K	R	PIS54868.1	B9J08_002015	orf19.3315	CTA9	Protein required for normal filamentous growth; induced during the mating process; mRNA binds She3; activates transcription in 1-hybrid assay in S. cerevisiae
PIS54868.1_K397N	397	K	N	PIS54868.1	B9J08_002015	orf19.3315	CTA9	Protein required for normal filamentous growth; induced during the mating process; mRNA binds She3; activates transcription in 1-hybrid assay in S. cerevisiae
PIS52282.1_K120E	120	K	E	PIS52282.1	B9J08_003896	orf19.3239	CTF18	Protein with a predicted role in sister chromatid cohesion; cell-cycle regulated periodic mRNA expression
PIS52282.1_L163S	163	L	S	PIS52282.1	B9J08_003896	orf19.3239	CTF18	Protein with a predicted role in sister chromatid cohesion; cell-cycle regulated periodic mRNA expression
PIS52282.1_T221S	221	T	S	PIS52282.1	B9J08_003896	orf19.3239	CTF18	Protein with a predicted role in sister chromatid cohesion; cell-cycle regulated periodic mRNA expression
PIS52282.1_F649L	649	F	L	PIS52282.1	B9J08_003896	orf19.3239	CTF18	Protein with a predicted role in sister chromatid cohesion; cell-cycle regulated periodic mRNA expression
PIS52282.1_I698M	698	I	M	PIS52282.1	B9J08_003896	orf19.3239	CTF18	Protein with a predicted role in sister chromatid cohesion; cell-cycle regulated periodic mRNA expression
PIS58985.1_L531F	531	L	F	PIS58985.1	B9J08_000446	orf19.2809	CTN3	Peroxisomal carnitine acetyl transferase; no obvious metabolic, hyphal, virulence defects in Ura+ strain; induced by macrophage engulfment, hyphal growth, starvation, nonfermentable carbon sources; rat catheter, Spide
PIS51937.1_Y12C	12	Y	C	PIS51937.1	B9J08_003544	orf19.5870	CTP1	Putative citrate transport protein; flucytosine induced; amphotericin B repressed, caspofungin repressed; Hap43p-induced gene
PIS55751.1_S16A	16	S	A	PIS55751.1	B9J08_001856	orf19.3646	CTR1	Copper transporter; transcribed in low copper; induced Mac1, Tye7, macrophage interaction, alkaline pH via Rim101; 17-beta-estradiol repressed; complements S. cerevisiae ctr1 ctr3 copper transport mutant; flow model/S
PIS58805.1_C115S	115	C	S	PIS58805.1	B9J08_000258	orf19.4720	CTR2	Putative low-affinity copper transporter of the vacuolar membrane; induced by nitric oxide; clade-associated gene expression; rat catheter and flow model biofilm induced
PIS59025.1_I336T	336	I	T	PIS59025.1	B9J08_000490	orf19.5001	CUP2	Putative copper-binding transcription factor; required for normal resistance to copper; activates transcription of metallothionein genes; Hap43-repressed; Spider biofilm induced
PIS52190.1_E237D	237	E	D	PIS52190.1	B9J08_003803	orf19.1771	CWC22	Predicted spliceosome-associated protein; role in pre-mRNA splicing; Spider biofilm induced
PIS52190.1_N364T	364	N	T	PIS52190.1	B9J08_003803	orf19.1771	CWC22	Predicted spliceosome-associated protein; role in pre-mRNA splicing; Spider biofilm induced
PIS52190.1_F417L	417	F	L	PIS52190.1	B9J08_003803	orf19.1771	CWC22	Predicted spliceosome-associated protein; role in pre-mRNA splicing; Spider biofilm induced
PIS51750.1_K97N	97	K	N	PIS51750.1	B9J08_003347	orf19.4719	CWH41	Processing alpha glucosidase I, involved in N-linked protein glycosylation and assembly of cell wall beta 1,6 glucan; rat catheter biofilm repressed
PIS51750.1_E347K	347	E	K	PIS51750.1	B9J08_003347	orf19.4719	CWH41	Processing alpha glucosidase I, involved in N-linked protein glycosylation and assembly of cell wall beta 1,6 glucan; rat catheter biofilm repressed
PIS51750.1_D647N	647	D	N	PIS51750.1	B9J08_003347	orf19.4719	CWH41	Processing alpha glucosidase I, involved in N-linked protein glycosylation and assembly of cell wall beta 1,6 glucan; rat catheter biofilm repressed
PIS51750.1_A740S	740	A	S	PIS51750.1	B9J08_003347	orf19.4719	CWH41	Processing alpha glucosidase I, involved in N-linked protein glycosylation and assembly of cell wall beta 1,6 glucan; rat catheter biofilm repressed
PIS51750.1_M775K	775	M	K	PIS51750.1	B9J08_003347	orf19.4719	CWH41	Processing alpha glucosidase I, involved in N-linked protein glycosylation and assembly of cell wall beta 1,6 glucan; rat catheter biofilm repressed
PIS48650.1_S20F	20	S	F	PIS48650.1	B9J08_005351	orf19.3225	CWH43	Putative sensor/transporter protein with a predicted role in cell wall biogenesis; possibly an essential gene, disruptants not obtained by UAU1 method; flow model and rat catheter biofilm repressed
PIS48650.1_Q58E	58	Q	E	PIS48650.1	B9J08_005351	orf19.3225	CWH43	Putative sensor/transporter protein with a predicted role in cell wall biogenesis; possibly an essential gene, disruptants not obtained by UAU1 method; flow model and rat catheter biofilm repressed
PIS48650.1_G620A	620	G	A	PIS48650.1	B9J08_005351	orf19.3225	CWH43	Putative sensor/transporter protein with a predicted role in cell wall biogenesis; possibly an essential gene, disruptants not obtained by UAU1 method; flow model and rat catheter biofilm repressed
PIS48650.1_F646L	646	F	L	PIS48650.1	B9J08_005351	orf19.3225	CWH43	Putative sensor/transporter protein with a predicted role in cell wall biogenesis; possibly an essential gene, disruptants not obtained by UAU1 method; flow model and rat catheter biofilm repressed
PIS58591.1_A7V	7	A	V	PIS58591.1	B9J08_000037	orf19.7410	CYM1	Putative metalloprotease of the mitochondrial intermembrane space; rat catheter biofilm induced
PIS58591.1_N295D	295	N	D	PIS58591.1	B9J08_000037	orf19.7410	CYM1	Putative metalloprotease of the mitochondrial intermembrane space; rat catheter biofilm induced
PIS58724.1_M105T	105	M	T	PIS58724.1	B9J08_000173	orf19.3527	CYT1	Cytochrome c1; induced in high iron; alkaline repressed; possibly an essential gene, disruptants not obtained by UAU1 method; Hap43-repressed; Spider biofilm repressed
PIS52159.1_N38T	38	N	T	PIS52159.1	B9J08_003772	orf19.3127	CZF1	Transcription factor; regulates white-opaque switch; hyphal growth regulator; expression in S. cerevisiae causes dominant-negative inhibition of pheromone response; required for yeast cell adherence to silicone; Spide
PIS58991.1_S15L	15	S	L	PIS58991.1	B9J08_000452	orf19.596.2	DAD4	complex, which acts in chromosome segregation by coupling kinetochores to spindle microtubules
PIS48338.1_R218K	218	R	K	PIS48338.1	B9J08_005028	orf19.5454	DAL1	Putative allantoinase; transcript regulated by Nrg1 and Mig1; macrophage/pseudohyphal-repressed
PIS58263.1_D591G	591	D	G	PIS58263.1	B9J08_000756	orf19.313	DAL4	Putative allantoin permease; fungal-specific (no human or murine homolog)
PIS51875.1_A26V	26	A	V	PIS51875.1	B9J08_003479	orf19.3252	DAL81	Zn(II)2Cys6 transcription factor; ortholog of S. cerevisiae Dal81, involved in the regulation of nitrogen-degradation genes; required for yeast cell adherence to silicone substrate; Spider biofilm induced
PIS51875.1_V641I	641	V	I	PIS51875.1	B9J08_003479	orf19.3252	DAL81	Zn(II)2Cys6 transcription factor; ortholog of S. cerevisiae Dal81, involved in the regulation of nitrogen-degradation genes; required for yeast cell adherence to silicone substrate; Spider biofilm induced
PIS50355.1_P446L	446	P	L	PIS50355.1	B9J08_004170	orf19.171	DBP2	Putative DEAD-box family ATP-dependent RNA helicase; flucytosine induced; repressed in core stress response
PIS50355.1_L499Y	499	L	Y	PIS50355.1	B9J08_004170	orf19.171	DBP2	Putative DEAD-box family ATP-dependent RNA helicase; flucytosine induced; repressed in core stress response
PIS50355.1_N533T	533	N	T	PIS50355.1	B9J08_004170	orf19.171	DBP2	Putative DEAD-box family ATP-dependent RNA helicase; flucytosine induced; repressed in core stress response
PIS50355.1_L600F	600	L	F	PIS50355.1	B9J08_004170	orf19.171	DBP2	Putative DEAD-box family ATP-dependent RNA helicase; flucytosine induced; repressed in core stress response
PIS55641.1_K171R	171	K	R	PIS55641.1	B9J08_001745	orf19.1661	DBP5	have RNA helicase activity, RNA-dependent ATPase activity, inositol hexakisphosphate binding activity and role in poly(A)+ mRNA export from nucleus, translational termination
PIS58230.1_L12S	12	L	S	PIS58230.1	B9J08_000720	orf19.6902	DBP7	Putative ATP-dependent DEAD-box RNA helicase; Hap43-induced; rat catheter biofilm induced
PIS58230.1_E154A	154	E	A	PIS58230.1	B9J08_000720	orf19.6902	DBP7	Putative ATP-dependent DEAD-box RNA helicase; Hap43-induced; rat catheter biofilm induced
PIS48423.1_G439D	439	G	D	PIS48423.1	B9J08_005116	orf19.6652	DBP8	Protein similar to S. cerevisiae Dbp8p, an ATP-dependent helicase involved in rRNA processing; oxidative stress-repressed via Cap1p; flucytosine repressed; likely to be essential for growth, based on insertional mutag
PIS58952.1_K213E	213	K	E	PIS58952.1	B9J08_000411	orf19.244	DCG1	Protein of unknown function; ortholog of S. cerevisiae Dcg1; transcript regulated by Nrg1 and Mig1
PIS52013.1_R147K	147	R	K	PIS52013.1	B9J08_003624	orf19.815	DCK1	Putative guanine nucleotide exchange factor; required for embedded filamentous growth; activates Rac1; has a DOCKER domain; similar to adjacent DCK2 and to S. cerevisiae Ylr422wp; regulated by Nrg1; Spider biofilm ind
PIS52013.1_D253N	253	D	N	PIS52013.1	B9J08_003624	orf19.815	DCK1	Putative guanine nucleotide exchange factor; required for embedded filamentous growth; activates Rac1; has a DOCKER domain; similar to adjacent DCK2 and to S. cerevisiae Ylr422wp; regulated by Nrg1; Spider biofilm ind
PIS52013.1_V1845G	1845	V	G	PIS52013.1	B9J08_003624	orf19.815	DCK1	Putative guanine nucleotide exchange factor; required for embedded filamentous growth; activates Rac1; has a DOCKER domain; similar to adjacent DCK2 and to S. cerevisiae Ylr422wp; regulated by Nrg1; Spider biofilm ind
PIS58953.1_L116F	116	L	F	PIS58953.1	B9J08_000412	orf19.245	DDC1	Putative DNA damage checkpoint protein; transcript induced during filamentous growth; regulated by Nrg1, Tup1
PIS58953.1_K129R	129	K	R	PIS58953.1	B9J08_000412	orf19.245	DDC1	Putative DNA damage checkpoint protein; transcript induced during filamentous growth; regulated by Nrg1, Tup1
PIS58953.1_K170R	170	K	R	PIS58953.1	B9J08_000412	orf19.245	DDC1	Putative DNA damage checkpoint protein; transcript induced during filamentous growth; regulated by Nrg1, Tup1
PIS58953.1_S201L	201	S	L	PIS58953.1	B9J08_000412	orf19.245	DDC1	Putative DNA damage checkpoint protein; transcript induced during filamentous growth; regulated by Nrg1, Tup1
PIS58953.1_T359I	359	T	I	PIS58953.1	B9J08_000412	orf19.245	DDC1	Putative DNA damage checkpoint protein; transcript induced during filamentous growth; regulated by Nrg1, Tup1
PIS54975.1_A59T	59	A	T	PIS54975.1	B9J08_002124	orf19.7392	DED1	Predicted ATP-dependent RNA helicase; RNA strand annealing activity; Spider biofilm induced
PIS54975.1_G568S	568	G	S	PIS54975.1	B9J08_002124	orf19.7392	DED1	Predicted ATP-dependent RNA helicase; RNA strand annealing activity; Spider biofilm induced
PIS51082.1_F32L	32	F	L	PIS51082.1	B9J08_002653	orf19.4392	DEM1	Putative mitochondrial exonuclease; alpha-factor induced
PIS58293.1_E268G	268	E	G	PIS58293.1	B9J08_000787	orf19.4048	DES1	Putative delta-4 sphingolipid desaturase; planktonic growth-induced gene
PIS58304.1_I87T	87	I	T	PIS58304.1	B9J08_000798	orf19.7084	DFI1	Cell-surface associated glycoprotein; promotes activation of Cek1 in a matrix-dependent manner; N-glycosylated; Spider biofilm induced
PIS54515.1_Q453P	453	Q	P	PIS54515.1	B9J08_002289	orf19.6197	DHH1	Putative RNA helicase
PIS54515.1_Y520I	520	Y	I	PIS54515.1	B9J08_002289	orf19.6197	DHH1	Putative RNA helicase
PIS58916.1_V7M	7	V	M	PIS58916.1	B9J08_000373	orf19.6971	DIE2	have dolichyl-phosphate-glucose-glycolipid alpha-glucosyltransferase activity, role in protein N-linked glycosylation and cell periphery, endoplasmic reticulum membrane localization
PIS58916.1_M101V	101	M	V	PIS58916.1	B9J08_000373	orf19.6971	DIE2	have dolichyl-phosphate-glucose-glycolipid alpha-glucosyltransferase activity, role in protein N-linked glycosylation and cell periphery, endoplasmic reticulum membrane localization
PIS58916.1_R240Q	240	R	Q	PIS58916.1	B9J08_000373	orf19.6971	DIE2	have dolichyl-phosphate-glucose-glycolipid alpha-glucosyltransferase activity, role in protein N-linked glycosylation and cell periphery, endoplasmic reticulum membrane localization
PIS58916.1_I345T	345	I	T	PIS58916.1	B9J08_000373	orf19.6971	DIE2	have dolichyl-phosphate-glucose-glycolipid alpha-glucosyltransferase activity, role in protein N-linked glycosylation and cell periphery, endoplasmic reticulum membrane localization
PIS52009.1_T81S	81	T	S	PIS52009.1	B9J08_003620	orf19.5106	DIP2	Putative small ribonucleoprotein complex; Tn mutation affects filamentous growth; physically interacts with TAP-tagged Nop1; heterozygous null mutant exhibits resistance to parnafungin; Hap43-induced gene; Spider biof
PIS54637.1_P120A	120	P	A	PIS54637.1	B9J08_002414	orf19.6987	DNM1	Putative dynamin-related GTPase; transcript upregulated inbRHE model of oral candidiasis; transcript regulated by Nrg1, Mig1, and Tup1
PIS54637.1_D123E	123	D	E	PIS54637.1	B9J08_002414	orf19.6987	DNM1	Putative dynamin-related GTPase; transcript upregulated inbRHE model of oral candidiasis; transcript regulated by Nrg1, Mig1, and Tup1
PIS54637.1_T723S	723	T	S	PIS54637.1	B9J08_002414	orf19.6987	DNM1	Putative dynamin-related GTPase; transcript upregulated inbRHE model of oral candidiasis; transcript regulated by Nrg1, Mig1, and Tup1
PIS54637.1_P735H	735	P	H	PIS54637.1	B9J08_002414	orf19.6987	DNM1	Putative dynamin-related GTPase; transcript upregulated inbRHE model of oral candidiasis; transcript regulated by Nrg1, Mig1, and Tup1
PIS52427.1_G17D	17	G	D	PIS52427.1	B9J08_004043	orf19.4829	DOA1	WD repeat protein; required for ubiquitin-mediated protein degradation; role in control of cellular ubiquitin levels; may promote efficient NHEJ in postdiauxic/stationary phase; Spider biofilm repressed
PIS52427.1_D393G	393	D	G	PIS52427.1	B9J08_004043	orf19.4829	DOA1	WD repeat protein; required for ubiquitin-mediated protein degradation; role in control of cellular ubiquitin levels; may promote efficient NHEJ in postdiauxic/stationary phase; Spider biofilm repressed
PIS48752.1_R694K	694	R	K	PIS48752.1	B9J08_005455	orf19.7207	DOA4	Ortholog of S. cerevisiae Doa4;, a ubiquitin hydrolase involved in recycling ubiquitin from proteasome-bound ubiquitinated intermediates; oxidative stress-induced via Cap1; mutants are viable
PIS48752.1_K701R	701	K	R	PIS48752.1	B9J08_005455	orf19.7207	DOA4	Ortholog of S. cerevisiae Doa4;, a ubiquitin hydrolase involved in recycling ubiquitin from proteasome-bound ubiquitinated intermediates; oxidative stress-induced via Cap1; mutants are viable
PIS58598.1_K152R	152	K	R	PIS58598.1	B9J08_000044	orf19.7402	DOT1	Putative modulator of white-opaque switching
PIS58598.1_K495R	495	K	R	PIS58598.1	B9J08_000044	orf19.7402	DOT1	Putative modulator of white-opaque switching
PIS52387.1_S167Q	167	S	Q	PIS52387.1	B9J08_004003	orf19.5417	DOT5	Putative nuclear thiol peroxidase; alkaline downregulated; sumoylation target; Spider and flow model biofilm induced
PIS52387.1_E179K	179	E	K	PIS52387.1	B9J08_004003	orf19.5417	DOT5	Putative nuclear thiol peroxidase; alkaline downregulated; sumoylation target; Spider and flow model biofilm induced
PIS52387.1_K183Q	183	K	Q	PIS52387.1	B9J08_004003	orf19.5417	DOT5	Putative nuclear thiol peroxidase; alkaline downregulated; sumoylation target; Spider and flow model biofilm induced
PIS52387.1_G193D	193	G	D	PIS52387.1	B9J08_004003	orf19.5417	DOT5	Putative nuclear thiol peroxidase; alkaline downregulated; sumoylation target; Spider and flow model biofilm induced
PIS52387.1_S216P	216	S	P	PIS52387.1	B9J08_004003	orf19.5417	DOT5	Putative nuclear thiol peroxidase; alkaline downregulated; sumoylation target; Spider and flow model biofilm induced
PIS55563.1_A136P	136	A	P	PIS55563.1	B9J08_001667	orf19.7564	DPB2	Probable subunit of DNA polymerase II (DNA polymerase epsilon), similar to S. cerevisiae Dpb2p; essential for viability; rat catheter biofilm induced
PIS55045.1_E237D	237	E	D	PIS55045.1	B9J08_002195	orf19.2088	DPB4	Putative DNA polymerase epsilon subunit D; null mutant is viable but slow-growing and displays abnormal invasive growth on SD and YPD media; Spider biofilm repressed
PIS48566.1_R132C	132	R	C	PIS48566.1	B9J08_005261	orf19.1155	DPP2	Protein similar to S. cerevisiae pyrophosphate phosphatase Lpp1p; possible role in farnesol biosynthesis
PIS48712.1_H270Q	270	H	Q	PIS48712.1	B9J08_005414	orf19.6459	DPP3	Protein similar to S. cerevisiae pyrophosphate phosphatase Dpp1; required for farnesol biosynthesis; repressed by 17-beta-estradiol, ethynyl estradiol; Spider biofilm induced
PIS52471.1_V223G	223	V	G	PIS52471.1	B9J08_004088	orf19.2825	DRE2	Putative cytosolic Fe-S protein assembly protein; a-specific transcript; regulated by Sef1, Sfu1, and Hap43; rat catheter and Spider biofilm induced
PIS56963.1_A11G	11	A	G	PIS56963.1	B9J08_001512	orf19.7635	DRS1	Putative nucleolar DEAD-box protein; Hap43-induced; mutation confers hypersensitivity to 5-fluorouracil (5-FU), tubercidin (7-deazaadenosine); Tbf1-induced; repressed in core stress response
PIS56963.1_T90N	90	T	N	PIS56963.1	B9J08_001512	orf19.7635	DRS1	Putative nucleolar DEAD-box protein; Hap43-induced; mutation confers hypersensitivity to 5-fluorouracil (5-FU), tubercidin (7-deazaadenosine); Tbf1-induced; repressed in core stress response
PIS56963.1_G121E	121	G	E	PIS56963.1	B9J08_001512	orf19.7635	DRS1	Putative nucleolar DEAD-box protein; Hap43-induced; mutation confers hypersensitivity to 5-fluorouracil (5-FU), tubercidin (7-deazaadenosine); Tbf1-induced; repressed in core stress response
PIS56963.1_N133T	133	N	T	PIS56963.1	B9J08_001512	orf19.7635	DRS1	Putative nucleolar DEAD-box protein; Hap43-induced; mutation confers hypersensitivity to 5-fluorouracil (5-FU), tubercidin (7-deazaadenosine); Tbf1-induced; repressed in core stress response
PIS56963.1_E136D	136	E	D	PIS56963.1	B9J08_001512	orf19.7635	DRS1	Putative nucleolar DEAD-box protein; Hap43-induced; mutation confers hypersensitivity to 5-fluorouracil (5-FU), tubercidin (7-deazaadenosine); Tbf1-induced; repressed in core stress response
PIS56963.1_I139S	139	I	S	PIS56963.1	B9J08_001512	orf19.7635	DRS1	Putative nucleolar DEAD-box protein; Hap43-induced; mutation confers hypersensitivity to 5-fluorouracil (5-FU), tubercidin (7-deazaadenosine); Tbf1-induced; repressed in core stress response
PIS56963.1_E140D	140	E	D	PIS56963.1	B9J08_001512	orf19.7635	DRS1	Putative nucleolar DEAD-box protein; Hap43-induced; mutation confers hypersensitivity to 5-fluorouracil (5-FU), tubercidin (7-deazaadenosine); Tbf1-induced; repressed in core stress response
PIS56963.1_I183V	183	I	V	PIS56963.1	B9J08_001512	orf19.7635	DRS1	Putative nucleolar DEAD-box protein; Hap43-induced; mutation confers hypersensitivity to 5-fluorouracil (5-FU), tubercidin (7-deazaadenosine); Tbf1-induced; repressed in core stress response
PIS56963.1_E191D	191	E	D	PIS56963.1	B9J08_001512	orf19.7635	DRS1	Putative nucleolar DEAD-box protein; Hap43-induced; mutation confers hypersensitivity to 5-fluorouracil (5-FU), tubercidin (7-deazaadenosine); Tbf1-induced; repressed in core stress response
PIS56963.1_E193D	193	E	D	PIS56963.1	B9J08_001512	orf19.7635	DRS1	Putative nucleolar DEAD-box protein; Hap43-induced; mutation confers hypersensitivity to 5-fluorouracil (5-FU), tubercidin (7-deazaadenosine); Tbf1-induced; repressed in core stress response
PIS56963.1_K219E	219	K	E	PIS56963.1	B9J08_001512	orf19.7635	DRS1	Putative nucleolar DEAD-box protein; Hap43-induced; mutation confers hypersensitivity to 5-fluorouracil (5-FU), tubercidin (7-deazaadenosine); Tbf1-induced; repressed in core stress response
PIS56963.1_V727A	727	V	A	PIS56963.1	B9J08_001512	orf19.7635	DRS1	Putative nucleolar DEAD-box protein; Hap43-induced; mutation confers hypersensitivity to 5-fluorouracil (5-FU), tubercidin (7-deazaadenosine); Tbf1-induced; repressed in core stress response
PIS58542.1_E15V	15	E	V	PIS58542.1	B9J08_001042	orf19.2370	DSL1	Protein similar to S. cerevisiae Dsl1p, which is a member of the t-SNARE complex of the endoplasmic reticulum
PIS50340.1_I113V	113	I	V	PIS50340.1	B9J08_004155	orf19.297	DTD2	deacylase activity, role in D-leucine catabolic process, D-tyrosine catabolic process, tRNA metabolic process and cytosol, nucleus localization
PIS58241.1_F230L	230	F	L	PIS58241.1	B9J08_000732	orf19.5159	DUG3	Putative glutamine amidotransferase (GATase II); role in glutathione catabolism;
PIS48508.1_L24I	24	L	I	PIS48508.1	B9J08_005202	orf19.1428	DUO1	complex, which acts in chromosome segregation by coupling kinetochores to spindle microtubules
PIS54678.1_Q64H	64	Q	H	PIS54678.1	B9J08_002457	orf19.780	DUR1%2C2	Urea amidolyase; hydrolyzes urea to CO2; use of urea as N source and for hyphal switch in macrophage; regulated by Nrg1/Hap43; required for virulence; promotes mouse kidney and brain colonization; rat catheter and flo
PIS58646.1_I333V	333	I	V	PIS58646.1	B9J08_000092	orf19.5999	DYN1	Dynein heavy chain; motor protein that moves to microtubule minus end; required for yeast cell separation, spindle positioning, nuclear migration, hyphal growth; regulated by Mig1, Hap43; flow model and rat catheter b
PIS58646.1_P703S	703	P	S	PIS58646.1	B9J08_000092	orf19.5999	DYN1	Dynein heavy chain; motor protein that moves to microtubule minus end; required for yeast cell separation, spindle positioning, nuclear migration, hyphal growth; regulated by Mig1, Hap43; flow model and rat catheter b
PIS48384.1_A269D	269	A	D	PIS48384.1	B9J08_005074	orf19.2660	EAF3	Subunit of the NuA4 histone acetyltransferase complex; rat catheter and Spider biofilm induced
PIS48660.1_K240N	240	K	N	PIS48660.1	B9J08_005361	orf19.497	EAF7	Subunit of the NuA4 histone acetyltransferase complex
PIS48660.1_A251T	251	A	T	PIS48660.1	B9J08_005361	orf19.497	EAF7	Subunit of the NuA4 histone acetyltransferase complex
PIS58265.1_C377S	377	C	S	PIS58265.1	B9J08_000758	orf19.6958	ECM18	have mitochondrion localization
PIS58265.1_K393N	393	K	N	PIS58265.1	B9J08_000758	orf19.6958	ECM18	have mitochondrion localization
PIS58650.1_T322A	322	T	A	PIS58650.1	B9J08_000096	orf19.2623	ECM22	Zn(II)2Cys6 transcription factor; rat catheter and Spider biofilm induced
PIS52353.1_D277A	277	D	A	PIS52353.1	B9J08_003967	orf19.4958	ECM25	Non-essential protein involved in cell morphogenesis
PIS52353.1_E394G	394	E	G	PIS52353.1	B9J08_003967	orf19.4958	ECM25	Non-essential protein involved in cell morphogenesis
PIS52353.1_P476T	476	P	T	PIS52353.1	B9J08_003967	orf19.4958	ECM25	Non-essential protein involved in cell morphogenesis
PIS49741.1_Q320K	320	Q	K	PIS49741.1	B9J08_004768	orf19.6773	ECM29	Putative scaffold protein; assists in association of the proteasome core particle with the regulatory particle; ortholog of S. cerevisiae Ecm29; transposon mutation affects filamentous growth; flow model biofilm repre
PIS49741.1_P743S	743	P	S	PIS49741.1	B9J08_004768	orf19.6773	ECM29	Putative scaffold protein; assists in association of the proteasome core particle with the regulatory particle; ortholog of S. cerevisiae Ecm29; transposon mutation affects filamentous growth; flow model biofilm repre
PIS49741.1_R882K	882	R	K	PIS49741.1	B9J08_004768	orf19.6773	ECM29	Putative scaffold protein; assists in association of the proteasome core particle with the regulatory particle; ortholog of S. cerevisiae Ecm29; transposon mutation affects filamentous growth; flow model biofilm repre
PIS49741.1_D1344N	1344	D	N	PIS49741.1	B9J08_004768	orf19.6773	ECM29	Putative scaffold protein; assists in association of the proteasome core particle with the regulatory particle; ortholog of S. cerevisiae Ecm29; transposon mutation affects filamentous growth; flow model biofilm repre
PIS49741.1_S1446A	1446	S	A	PIS49741.1	B9J08_004768	orf19.6773	ECM29	Putative scaffold protein; assists in association of the proteasome core particle with the regulatory particle; ortholog of S. cerevisiae Ecm29; transposon mutation affects filamentous growth; flow model biofilm repre
PIS49741.1_R1654I	1654	R	I	PIS49741.1	B9J08_004768	orf19.6773	ECM29	Putative scaffold protein; assists in association of the proteasome core particle with the regulatory particle; ortholog of S. cerevisiae Ecm29; transposon mutation affects filamentous growth; flow model biofilm repre
PIS52032.1_D484E	484	D	E	PIS52032.1	B9J08_003643	orf19.1563	ECM3	have endoplasmic reticulum localization
PIS50638.1_A222S	222	A	S	PIS50638.1	B9J08_004466	orf19.1325	ECM38	Putative gamma-glutamyltransferase; alkaline upregulated; Spider biofilm induced; possibly an essential gene, disruptants not obtained by UAU1 method
PIS50638.1_K242N	242	K	N	PIS50638.1	B9J08_004466	orf19.1325	ECM38	Putative gamma-glutamyltransferase; alkaline upregulated; Spider biofilm induced; possibly an essential gene, disruptants not obtained by UAU1 method
PIS50638.1_A244T	244	A	T	PIS50638.1	B9J08_004466	orf19.1325	ECM38	Putative gamma-glutamyltransferase; alkaline upregulated; Spider biofilm induced; possibly an essential gene, disruptants not obtained by UAU1 method
PIS50638.1_C252S	252	C	S	PIS50638.1	B9J08_004466	orf19.1325	ECM38	Putative gamma-glutamyltransferase; alkaline upregulated; Spider biofilm induced; possibly an essential gene, disruptants not obtained by UAU1 method
PIS50638.1_D349N	349	D	N	PIS50638.1	B9J08_004466	orf19.1325	ECM38	Putative gamma-glutamyltransferase; alkaline upregulated; Spider biofilm induced; possibly an essential gene, disruptants not obtained by UAU1 method
PIS50638.1_H536R	536	H	R	PIS50638.1	B9J08_004466	orf19.1325	ECM38	Putative gamma-glutamyltransferase; alkaline upregulated; Spider biofilm induced; possibly an essential gene, disruptants not obtained by UAU1 method
PIS50638.1_V568I	568	V	I	PIS50638.1	B9J08_004466	orf19.1325	ECM38	Putative gamma-glutamyltransferase; alkaline upregulated; Spider biofilm induced; possibly an essential gene, disruptants not obtained by UAU1 method
PIS51909.1_M218I	218	M	I	PIS51909.1	B9J08_003515	orf19.5643	ECM7	Protein involved in control of calcium homeostasis and oxidative stress response; mutants show defects in hyphal growth
PIS49588.1_G16R	16	G	R	PIS49588.1	B9J08_004612	orf19.6858	EDC3	Protein with mRNA binding activity, involved in regulation of activity of putative metacaspase Mca1p
PIS58416.1_S112T	112	S	T	PIS58416.1	B9J08_000914	orf19.3838	EFB1	Translation elongation factor EF-1 beta; repressed by human whole blood or PMNs; macrophage/pseudohyphal-induced; antigenic in mouse; farnesol-downregulated; snoRNA snR18 is encoded within the EFB1 intron; Spider biof
PIS58416.1_L233S	233	L	S	PIS58416.1	B9J08_000914	orf19.3838	EFB1	Translation elongation factor EF-1 beta; repressed by human whole blood or PMNs; macrophage/pseudohyphal-induced; antigenic in mouse; farnesol-downregulated; snoRNA snR18 is encoded within the EFB1 intron; Spider biof
PIS58633.1_L51*	51	L	*	PIS58633.1	B9J08_000079	orf19.5498	EFH1	APSES transcription factor; homodimer; minor role in transcriptional regulation vs Efg1; regulates filamentous growth, phenotypic switch; EFG1 and EFH1 genetically interact; expression interferes with mouse intestinal
PIS51198.1_Q152R	152	Q	R	PIS51198.1	B9J08_002772	orf19.5788	EFT2	Elongation Factor 2 (eEF2); GTPase; essential; highly expressed; target of sordarin antifungals; antigenic in human/mouse; lacks site for regulatory phosphorylation by eEF2 kinase; GCN-regulated; higher protein amount
PIS51198.1_K343Q	343	K	Q	PIS51198.1	B9J08_002772	orf19.5788	EFT2	Elongation Factor 2 (eEF2); GTPase; essential; highly expressed; target of sordarin antifungals; antigenic in human/mouse; lacks site for regulatory phosphorylation by eEF2 kinase; GCN-regulated; higher protein amount
PIS49481.1_T808I	808	T	I	PIS49481.1	B9J08_004504	orf19.7332	ELF1	motifs; required for wild-type morphology, growth; expressed in hyphal, pseudohyphal, and yeast form; Hap43-induced; Spider and flow model biofilm induced
PIS52288.1_P90S	90	P	S	PIS52288.1	B9J08_003902	orf19.1907	EMC9	Ortholog of S. cerevisiae Nnf2; possible role in chromosome segregation; mutants are viable, induced during the mating process
PIS49853.1_F216L	216	F	L	PIS49853.1	B9J08_004880	orf19.731	EMP46	Protein similar to S. cerevisiae Emp46, an integral membrane component of ER-derived COPII-coated vesicles; functions in ER to Golgi transport; induced by alpha pheromone in SpiderM medium
PIS49853.1_E305Q	305	E	Q	PIS49853.1	B9J08_004880	orf19.731	EMP46	Protein similar to S. cerevisiae Emp46, an integral membrane component of ER-derived COPII-coated vesicles; functions in ER to Golgi transport; induced by alpha pheromone in SpiderM medium
PIS49853.1_S312G	312	S	G	PIS49853.1	B9J08_004880	orf19.731	EMP46	Protein similar to S. cerevisiae Emp46, an integral membrane component of ER-derived COPII-coated vesicles; functions in ER to Golgi transport; induced by alpha pheromone in SpiderM medium
PIS49853.1_A315S	315	A	S	PIS49853.1	B9J08_004880	orf19.731	EMP46	Protein similar to S. cerevisiae Emp46, an integral membrane component of ER-derived COPII-coated vesicles; functions in ER to Golgi transport; induced by alpha pheromone in SpiderM medium
PIS49853.1_H324Y	324	H	Y	PIS49853.1	B9J08_004880	orf19.731	EMP46	Protein similar to S. cerevisiae Emp46, an integral membrane component of ER-derived COPII-coated vesicles; functions in ER to Golgi transport; induced by alpha pheromone in SpiderM medium
PIS49853.1_R362Q	362	R	Q	PIS49853.1	B9J08_004880	orf19.731	EMP46	Protein similar to S. cerevisiae Emp46, an integral membrane component of ER-derived COPII-coated vesicles; functions in ER to Golgi transport; induced by alpha pheromone in SpiderM medium
PIS49853.1_V363A	363	V	A	PIS49853.1	B9J08_004880	orf19.731	EMP46	Protein similar to S. cerevisiae Emp46, an integral membrane component of ER-derived COPII-coated vesicles; functions in ER to Golgi transport; induced by alpha pheromone in SpiderM medium
PIS49853.1_S420P	420	S	P	PIS49853.1	B9J08_004880	orf19.731	EMP46	Protein similar to S. cerevisiae Emp46, an integral membrane component of ER-derived COPII-coated vesicles; functions in ER to Golgi transport; induced by alpha pheromone in SpiderM medium
PIS58470.1_E79K	79	E	K	PIS58470.1	B9J08_000969	orf19.6070	ENA2	Putative sodium transporter; induced by ciclopirox olamine; alkaline induced by Rim101; repressed by high-level peroxide stress; induced in oral candidiasis clinical isolates; possibly essential gene; rat catheter and
PIS58470.1_G80S	80	G	S	PIS58470.1	B9J08_000969	orf19.6070	ENA2	Putative sodium transporter; induced by ciclopirox olamine; alkaline induced by Rim101; repressed by high-level peroxide stress; induced in oral candidiasis clinical isolates; possibly essential gene; rat catheter and
PIS58470.1_I93K	93	I	K	PIS58470.1	B9J08_000969	orf19.6070	ENA2	Putative sodium transporter; induced by ciclopirox olamine; alkaline induced by Rim101; repressed by high-level peroxide stress; induced in oral candidiasis clinical isolates; possibly essential gene; rat catheter and
PIS58470.1_F94S	94	F	S	PIS58470.1	B9J08_000969	orf19.6070	ENA2	Putative sodium transporter; induced by ciclopirox olamine; alkaline induced by Rim101; repressed by high-level peroxide stress; induced in oral candidiasis clinical isolates; possibly essential gene; rat catheter and
PIS58470.1_D123N	123	D	N	PIS58470.1	B9J08_000969	orf19.6070	ENA2	Putative sodium transporter; induced by ciclopirox olamine; alkaline induced by Rim101; repressed by high-level peroxide stress; induced in oral candidiasis clinical isolates; possibly essential gene; rat catheter and
PIS54971.1_S594F	594	S	F	PIS54971.1	B9J08_002120	orf19.6686	ENP2	Putative nucleolar protein; essential; heterozygous mutation confers resistance to 5-fluorocytosine (5-FC), 5-fluorouracil (5-FU), and tubercidin (7-deazaadenosine); Hap43-induced; Spider biofilm induced
PIS54971.1_K637E	637	K	E	PIS54971.1	B9J08_002120	orf19.6686	ENP2	Putative nucleolar protein; essential; heterozygous mutation confers resistance to 5-fluorocytosine (5-FC), 5-fluorouracil (5-FU), and tubercidin (7-deazaadenosine); Hap43-induced; Spider biofilm induced
PIS55508.1_E36K	36	E	K	PIS55508.1	B9J08_001608	orf19.5065	ERD1	Putative membrane protein required for the retention of lumenal endoplasmic reticulum proteins; rat catheter biofilm induced
PIS49477.1_S344N	344	S	N	PIS49477.1	B9J08_004500	orf19.7312	ERG13	3-hydroxy-3-methylglutaryl coenzyme A synthase; ergosterol biosynthesis; sumoylation target; Tn mutation affects filamentation; amphotericin B, caspofungin repressed; exponential, stationary growth phase expressed; Sp
PIS49477.1_Q446P	446	Q	P	PIS49477.1	B9J08_004500	orf19.7312	ERG13	3-hydroxy-3-methylglutaryl coenzyme A synthase; ergosterol biosynthesis; sumoylation target; Tn mutation affects filamentation; amphotericin B, caspofungin repressed; exponential, stationary growth phase expressed; Sp
PIS51534.1_H27Q	27	H	Q	PIS51534.1	B9J08_003125	orf19.4491	ERG20	Putative farnesyl pyrophosphate synthetase involved in isoprenoid and sterol biosynthesis, based on similarity to S. cerevisiae Erg20p; likely to be essential for growth, based on an insertional mutagenesis strategy
PIS49842.1_A237T	237	A	T	PIS49842.1	B9J08_004869	orf19.6512	EXO70	Predicted subunit of the exocyst complex, involved in exocytosis; localizes to a crescent on the surface of the hyphal tip
PIS48700.1_A19D	19	A	D	PIS48700.1	B9J08_005402	orf19.135	EXO84	Predicted subunit of the exocyst complex, involved in exocytosis; localizes to a crescent on the surface of the hyphal tip
PIS48700.1_K329E	329	K	E	PIS48700.1	B9J08_005402	orf19.135	EXO84	Predicted subunit of the exocyst complex, involved in exocytosis; localizes to a crescent on the surface of the hyphal tip
PIS48700.1_N416H	416	N	H	PIS48700.1	B9J08_005402	orf19.135	EXO84	Predicted subunit of the exocyst complex, involved in exocytosis; localizes to a crescent on the surface of the hyphal tip
PIS48700.1_N510K	510	N	K	PIS48700.1	B9J08_005402	orf19.135	EXO84	Predicted subunit of the exocyst complex, involved in exocytosis; localizes to a crescent on the surface of the hyphal tip
PIS48700.1_Q683E	683	Q	E	PIS48700.1	B9J08_005402	orf19.135	EXO84	Predicted subunit of the exocyst complex, involved in exocytosis; localizes to a crescent on the surface of the hyphal tip
PIS51207.1_A38E	38	A	E	PIS51207.1	B9J08_002781	orf19.272	FAA21	Predicted acyl CoA synthetase; upregulated upon phagocytosis; transcript regulated by Nrg1 and Mig1
PIS51207.1_I622V	622	I	V	PIS51207.1	B9J08_002781	orf19.272	FAA21	Predicted acyl CoA synthetase; upregulated upon phagocytosis; transcript regulated by Nrg1 and Mig1
PIS48246.1_E251D	251	E	D	PIS48246.1	B9J08_004931	orf19.7156	FAA2-3	Predicted acyl CoA synthetase
PIS55031.1_K2119R	2119	K	R	PIS55031.1	B9J08_002181	orf19.1513	FAB1	Phosphatidylinositol 3-phosphate 5-kinase; required for hyphal growth on solid media, and for wild-type vacuolar morphology and acidification; not required for wild-type virulence in mouse systemic infection or for ad
PIS51336.1_T2N	2	T	N	PIS51336.1	B9J08_002914	orf19.4723	FAD1	have ATP binding, FMN adenylyltransferase activity, magnesium ion binding activity, role in FAD biosynthetic process and cytosol, nucleus localization
PIS51336.1_P189R	189	P	R	PIS51336.1	B9J08_002914	orf19.4723	FAD1	have ATP binding, FMN adenylyltransferase activity, magnesium ion binding activity, role in FAD biosynthetic process and cytosol, nucleus localization
PIS48470.1_P225L	225	P	L	PIS48470.1	B9J08_005163	orf19.6178	FBP1	Fructose-1,6-bisphosphatase; key gluconeogenesis enzyme; regulated by Efg1, Ssn6; induced by phagocytosis; effects switch from glycolysis to gluconeogenesis in macrophage; rat flow model biofilm induced; overlaps orf1
PIS48695.1_S27N	27	S	N	PIS48695.1	B9J08_005397	orf19.4195.1	FCA1	in a clinical isolate; hyphal downregulated; gene has intron
PIS51436.1_V446A	446	V	A	PIS51436.1	B9J08_003017	orf19.333	FCY2	Purine-cytosine permease of pyrimidine salvage; mutation associated with resistance to flucytosine in clinical isolates; transposon mutation affects filamentation; farnesol-upregulated in biofilm
PIS54625.1_N14D	14	N	D	PIS54625.1	B9J08_002402	orf19.1357	FCY21	High affinity, high capacity, hypoxanthine-adenine-guanine-cytosine/H+ symporter; similar to S. cerevisiae Fcy2; mutation confers resistance to 5-fluorocytosine (5-FC); flow model biofilm induced
PIS54625.1_T23R	23	T	R	PIS54625.1	B9J08_002402	orf19.1357	FCY21	High affinity, high capacity, hypoxanthine-adenine-guanine-cytosine/H+ symporter; similar to S. cerevisiae Fcy2; mutation confers resistance to 5-fluorocytosine (5-FC); flow model biofilm induced
PIS54625.1_W24S	24	W	S	PIS54625.1	B9J08_002402	orf19.1357	FCY21	High affinity, high capacity, hypoxanthine-adenine-guanine-cytosine/H+ symporter; similar to S. cerevisiae Fcy2; mutation confers resistance to 5-fluorocytosine (5-FC); flow model biofilm induced
PIS54625.1_I162N	162	I	N	PIS54625.1	B9J08_002402	orf19.1357	FCY21	High affinity, high capacity, hypoxanthine-adenine-guanine-cytosine/H+ symporter; similar to S. cerevisiae Fcy2; mutation confers resistance to 5-fluorocytosine (5-FC); flow model biofilm induced
PIS54625.1_V380I	380	V	I	PIS54625.1	B9J08_002402	orf19.1357	FCY21	High affinity, high capacity, hypoxanthine-adenine-guanine-cytosine/H+ symporter; similar to S. cerevisiae Fcy2; mutation confers resistance to 5-fluorocytosine (5-FC); flow model biofilm induced
PIS54625.1_F505I	505	F	I	PIS54625.1	B9J08_002402	orf19.1357	FCY21	High affinity, high capacity, hypoxanthine-adenine-guanine-cytosine/H+ symporter; similar to S. cerevisiae Fcy2; mutation confers resistance to 5-fluorocytosine (5-FC); flow model biofilm induced
PIS54625.1_K508R	508	K	R	PIS54625.1	B9J08_002402	orf19.1357	FCY21	High affinity, high capacity, hypoxanthine-adenine-guanine-cytosine/H+ symporter; similar to S. cerevisiae Fcy2; mutation confers resistance to 5-fluorocytosine (5-FC); flow model biofilm induced
PIS49490.1_R93K	93	R	K	PIS49490.1	B9J08_004513	orf19.7331	FCY24	Putative transporter; more similar to S. cerevisiae Tpn1, which is a vitamin B6 transporter, than to purine-cytosine permeases; transcription is regulated by Nrg1; Spider biofilm induced
PIS49490.1_T445R	445	T	R	PIS49490.1	B9J08_004513	orf19.7331	FCY24	Putative transporter; more similar to S. cerevisiae Tpn1, which is a vitamin B6 transporter, than to purine-cytosine permeases; transcription is regulated by Nrg1; Spider biofilm induced
PIS51416.1_M322K	322	M	K	PIS51416.1	B9J08_002997	orf19.943	FET33	Putative multicopper ferro-O2-oxidoreductase; repressed in core caspofungin response; fails to complement S. cerevisiae fet3 iron-related phenotypes; rat catheter and Spider biofilm induced
PIS51416.1_F351I	351	F	I	PIS51416.1	B9J08_002997	orf19.943	FET33	Putative multicopper ferro-O2-oxidoreductase; repressed in core caspofungin response; fails to complement S. cerevisiae fet3 iron-related phenotypes; rat catheter and Spider biofilm induced
PIS51416.1_V526L	526	V	L	PIS51416.1	B9J08_002997	orf19.943	FET33	Putative multicopper ferro-O2-oxidoreductase; repressed in core caspofungin response; fails to complement S. cerevisiae fet3 iron-related phenotypes; rat catheter and Spider biofilm induced
PIS52128.1_E438K	438	E	K	PIS52128.1	B9J08_003739	orf19.5316	FGR29	Protein lacking an ortholog in S. cerevisiae; transposon mutation affects filamentous growth; rat catheter biofilm repressed
PIS50369.1_K34N	34	K	N	PIS50369.1	B9J08_004184	orf19.3845	FGR3	SUMO E3 ligase for Wor1, involved in CO2-mediated white-opaque phenotypic switching; mutations affect filamentous growth; lacks an ortholog in S. cerevisiae
PIS50369.1_S102A	102	S	A	PIS50369.1	B9J08_004184	orf19.3845	FGR3	SUMO E3 ligase for Wor1, involved in CO2-mediated white-opaque phenotypic switching; mutations affect filamentous growth; lacks an ortholog in S. cerevisiae
PIS50369.1_P151L	151	P	L	PIS50369.1	B9J08_004184	orf19.3845	FGR3	SUMO E3 ligase for Wor1, involved in CO2-mediated white-opaque phenotypic switching; mutations affect filamentous growth; lacks an ortholog in S. cerevisiae
PIS51180.1_G333R	333	G	R	PIS51180.1	B9J08_002754	orf19.7579	FGR34	Protein lacking an ortholog in S. cerevisiae; transposon mutation affects filamentous growth
PIS58313.1_R48K	48	R	K	PIS58313.1	B9J08_000807	orf19.3884	FGR50	Protein lacking an ortholog in S. cerevisiae; transposon mutation affects filamentous growth; Spider biofilm repressed
PIS58313.1_H195P	195	H	P	PIS58313.1	B9J08_000807	orf19.3884	FGR50	Protein lacking an ortholog in S. cerevisiae; transposon mutation affects filamentous growth; Spider biofilm repressed
PIS48703.1_S11F	11	S	F	PIS48703.1	B9J08_005405	orf19.138	FIG1	S. cerevisiae Fig1 ortholog; an integral membrane protein required for mating; role in thigmotropism; transcript is opaque-specific and a-specific; activated by Cph1 or alpha pheromone
PIS48681.1_L1065S	1065	L	S	PIS48681.1	B9J08_005383	orf19.3422	FMP27	Putative mitochondrial protein; mRNA binds She3
PIS48681.1_R1099K	1099	R	K	PIS48681.1	B9J08_005383	orf19.3422	FMP27	Putative mitochondrial protein; mRNA binds She3
PIS48681.1_N1256Y	1256	N	Y	PIS48681.1	B9J08_005383	orf19.3422	FMP27	Putative mitochondrial protein; mRNA binds She3
PIS48681.1_E1741G	1741	E	G	PIS48681.1	B9J08_005383	orf19.3422	FMP27	Putative mitochondrial protein; mRNA binds She3
PIS48681.1_R2067K	2067	R	K	PIS48681.1	B9J08_005383	orf19.3422	FMP27	Putative mitochondrial protein; mRNA binds She3
PIS48455.1_S50R	50	S	R	PIS48455.1	B9J08_005148	orf19.6489	FMP45	Predicted membrane protein induced during mating; mutation confers hypersensitivity to toxic ergosterol analog, to amphotericin B; alkaline repressed; repressed by alpha pheromone in SpiderM medium; rat catheter, Spid
PIS48455.1_A147S	147	A	S	PIS48455.1	B9J08_005148	orf19.6489	FMP45	Predicted membrane protein induced during mating; mutation confers hypersensitivity to toxic ergosterol analog, to amphotericin B; alkaline repressed; repressed by alpha pheromone in SpiderM medium; rat catheter, Spid
PIS48455.1_T155A	155	T	A	PIS48455.1	B9J08_005148	orf19.6489	FMP45	Predicted membrane protein induced during mating; mutation confers hypersensitivity to toxic ergosterol analog, to amphotericin B; alkaline repressed; repressed by alpha pheromone in SpiderM medium; rat catheter, Spid
PIS51840.1_N372Y	372	N	Y	PIS51840.1	B9J08_003441	YGR052W	FMP48	Has domain(s) with predicted ATP binding, protein kinase activity, protein tyrosine kinase activity and role in protein phosphorylation
PIS51756.1_V183A	183	V	A	PIS51756.1	B9J08_003353	orf19.4418	FMT1	Putative methionyl-tRNA transformylase; induced upon adherence to polystyrene
PIS51756.1_L241M	241	L	M	PIS51756.1	B9J08_003353	orf19.4418	FMT1	Putative methionyl-tRNA transformylase; induced upon adherence to polystyrene
PIS56787.1_V120A	120	V	A	PIS56787.1	B9J08_001330	orf19.579	FOL1	Putative dihydroneopterin aldolase (dihydro-6-hydroxymethylpterin pyrophosphokinase); fungal-specific (no human or murine homolog)
PIS48790.1_A341G	341	A	G	PIS48790.1	B9J08_005496	orf19.3402	FPG1	Formamidopyrimidine DNA glycosylase, involved in repair of gamma-irradiated DNA; Hap43p-repressed gene
PIS51372.1_F87L	87	F	L	PIS51372.1	B9J08_002951	orf19.3441	FRP6	Putative ammonia transport protein; regulated by Nrg1 and Tup1; regulated by Ssn6; induced by human neutrophils
PIS58476.1_V140I	140	V	I	PIS58476.1	B9J08_000975	orf19.2960	FRS2	Putative tRNA-Phe synthetase; downregulated upon phagocytosis by murine macrophage; protein present in exponential and stationary growth phase yeast cultures; Spider biofilm repressed
PIS51318.1_T418A	418	T	A	PIS51318.1	B9J08_002896	orf19.7451	FUN31	Putative PAS kinase involved in cell wall damage response; similar to S. cerevisiae Psk1p, a putative serine/threonine protein kinase; induced by Mnl1 under weak acid stress; rat catheter and Spider biofilm induced
PIS51318.1_T854S	854	T	S	PIS51318.1	B9J08_002896	orf19.7451	FUN31	Putative PAS kinase involved in cell wall damage response; similar to S. cerevisiae Psk1p, a putative serine/threonine protein kinase; induced by Mnl1 under weak acid stress; rat catheter and Spider biofilm induced
PIS48567.1_H20R	20	H	R	PIS48567.1	B9J08_005262	orf19.1156	FUS1	Membrane protein required for mating; ortholog of S. cerevisiae Fus1; transcript induced by Cph1 in cells homozygous for the MTLa locus; alpha factor induced
PIS48567.1_P77S	77	P	S	PIS48567.1	B9J08_005262	orf19.1156	FUS1	Membrane protein required for mating; ortholog of S. cerevisiae Fus1; transcript induced by Cph1 in cells homozygous for the MTLa locus; alpha factor induced
PIS48567.1_S78T	78	S	T	PIS48567.1	B9J08_005262	orf19.1156	FUS1	Membrane protein required for mating; ortholog of S. cerevisiae Fus1; transcript induced by Cph1 in cells homozygous for the MTLa locus; alpha factor induced
PIS48567.1_M125I	125	M	I	PIS48567.1	B9J08_005262	orf19.1156	FUS1	Membrane protein required for mating; ortholog of S. cerevisiae Fus1; transcript induced by Cph1 in cells homozygous for the MTLa locus; alpha factor induced
PIS48567.1_K162R	162	K	R	PIS48567.1	B9J08_005262	orf19.1156	FUS1	Membrane protein required for mating; ortholog of S. cerevisiae Fus1; transcript induced by Cph1 in cells homozygous for the MTLa locus; alpha factor induced
PIS48567.1_N178T	178	N	T	PIS48567.1	B9J08_005262	orf19.1156	FUS1	Membrane protein required for mating; ortholog of S. cerevisiae Fus1; transcript induced by Cph1 in cells homozygous for the MTLa locus; alpha factor induced
PIS48567.1_S230T	230	S	T	PIS48567.1	B9J08_005262	orf19.1156	FUS1	Membrane protein required for mating; ortholog of S. cerevisiae Fus1; transcript induced by Cph1 in cells homozygous for the MTLa locus; alpha factor induced
PIS48567.1_A248P	248	A	P	PIS48567.1	B9J08_005262	orf19.1156	FUS1	Membrane protein required for mating; ortholog of S. cerevisiae Fus1; transcript induced by Cph1 in cells homozygous for the MTLa locus; alpha factor induced
PIS48567.1_V257L	257	V	L	PIS48567.1	B9J08_005262	orf19.1156	FUS1	Membrane protein required for mating; ortholog of S. cerevisiae Fus1; transcript induced by Cph1 in cells homozygous for the MTLa locus; alpha factor induced
PIS48567.1_I281M	281	I	M	PIS48567.1	B9J08_005262	orf19.1156	FUS1	Membrane protein required for mating; ortholog of S. cerevisiae Fus1; transcript induced by Cph1 in cells homozygous for the MTLa locus; alpha factor induced
PIS48567.1_I304M	304	I	M	PIS48567.1	B9J08_005262	orf19.1156	FUS1	Membrane protein required for mating; ortholog of S. cerevisiae Fus1; transcript induced by Cph1 in cells homozygous for the MTLa locus; alpha factor induced
PIS51349.1_R14K	14	R	K	PIS51349.1	B9J08_002927	orf19.4143	FYV5	Protein with a predicted role maturation of 18S rRNA; rat catheter biofilm induced
PIS51349.1_N25Y	25	N	Y	PIS51349.1	B9J08_002927	orf19.4143	FYV5	Protein with a predicted role maturation of 18S rRNA; rat catheter biofilm induced
PIS55568.1_K255E	255	K	E	PIS55568.1	B9J08_001672	orf19.4304	GAP1	Amino acid permease; antigenic in human/mouse; 10-12 transmembrane regions; regulated by nitrogen source; alkaline, GlcNAc, phagocytosis induced; WT virulence in mice; Spider and flow model biofilm induced
PIS55568.1_Y449C	449	Y	C	PIS55568.1	B9J08_001672	orf19.4304	GAP1	Amino acid permease; antigenic in human/mouse; 10-12 transmembrane regions; regulated by nitrogen source; alkaline, GlcNAc, phagocytosis induced; WT virulence in mice; Spider and flow model biofilm induced
PIS51618.1_S28R	28	S	R	PIS51618.1	B9J08_003213	orf19.1799	GAP5	General amino acid permease; fungal-specific (no human or murine homolog)
PIS51618.1_K504N	504	K	N	PIS51618.1	B9J08_003213	orf19.1799	GAP5	General amino acid permease; fungal-specific (no human or murine homolog)
PIS58988.1_Q65K	65	Q	K	PIS58988.1	B9J08_000449	orf19.6659	GAP6	Broad-specificity amino acid permease; Plc1, Gcn4 regulated; rat catheter biofilm induced
PIS58988.1_K73R	73	K	R	PIS58988.1	B9J08_000449	orf19.6659	GAP6	Broad-specificity amino acid permease; Plc1, Gcn4 regulated; rat catheter biofilm induced
PIS58988.1_S444A	444	S	A	PIS58988.1	B9J08_000449	orf19.6659	GAP6	Broad-specificity amino acid permease; Plc1, Gcn4 regulated; rat catheter biofilm induced
PIS58988.1_A568V	568	A	V	PIS58988.1	B9J08_000449	orf19.6659	GAP6	Broad-specificity amino acid permease; Plc1, Gcn4 regulated; rat catheter biofilm induced
PIS58773.1_I23R	23	I	R	PIS58773.1	B9J08_000226	orf19.7076	GBP2	Putative single-strand telomeric DNA-binding protein; protein level decreases in stationary phase cultures; Spider biofilm repressed
PIS58773.1_L121P	121	L	P	PIS58773.1	B9J08_000226	orf19.7076	GBP2	Putative single-strand telomeric DNA-binding protein; protein level decreases in stationary phase cultures; Spider biofilm repressed
PIS58773.1_M170T	170	M	T	PIS58773.1	B9J08_000226	orf19.7076	GBP2	Putative single-strand telomeric DNA-binding protein; protein level decreases in stationary phase cultures; Spider biofilm repressed
PIS58773.1_L199S	199	L	S	PIS58773.1	B9J08_000226	orf19.7076	GBP2	Putative single-strand telomeric DNA-binding protein; protein level decreases in stationary phase cultures; Spider biofilm repressed
PIS58773.1_L260S	260	L	S	PIS58773.1	B9J08_000226	orf19.7076	GBP2	Putative single-strand telomeric DNA-binding protein; protein level decreases in stationary phase cultures; Spider biofilm repressed
PIS58773.1_S317L	317	S	L	PIS58773.1	B9J08_000226	orf19.7076	GBP2	Putative single-strand telomeric DNA-binding protein; protein level decreases in stationary phase cultures; Spider biofilm repressed
PIS58773.1_A387V	387	A	V	PIS58773.1	B9J08_000226	orf19.7076	GBP2	Putative single-strand telomeric DNA-binding protein; protein level decreases in stationary phase cultures; Spider biofilm repressed
PIS58773.1_T475S	475	T	S	PIS58773.1	B9J08_000226	orf19.7076	GBP2	Putative single-strand telomeric DNA-binding protein; protein level decreases in stationary phase cultures; Spider biofilm repressed
PIS52399.1_T264S	264	T	S	PIS52399.1	B9J08_004015	orf19.4899	GCA1	Extracellular/plasma membrane-associated glucoamylase; expressed in rat oral infection; regulated by carbohydrates, pH, galactose; promotes biofilm matrix formation; flow model biofilm induced; Bcr1 repressed in RPMI
PIS52399.1_N281S	281	N	S	PIS52399.1	B9J08_004015	orf19.4899	GCA1	Extracellular/plasma membrane-associated glucoamylase; expressed in rat oral infection; regulated by carbohydrates, pH, galactose; promotes biofilm matrix formation; flow model biofilm induced; Bcr1 repressed in RPMI
PIS52399.1_H424D	424	H	D	PIS52399.1	B9J08_004015	orf19.4899	GCA1	Extracellular/plasma membrane-associated glucoamylase; expressed in rat oral infection; regulated by carbohydrates, pH, galactose; promotes biofilm matrix formation; flow model biofilm induced; Bcr1 repressed in RPMI
PIS52399.1_K465E	465	K	E	PIS52399.1	B9J08_004015	orf19.4899	GCA1	Extracellular/plasma membrane-associated glucoamylase; expressed in rat oral infection; regulated by carbohydrates, pH, galactose; promotes biofilm matrix formation; flow model biofilm induced; Bcr1 repressed in RPMI
PIS52399.1_N579S	579	N	S	PIS52399.1	B9J08_004015	orf19.4899	GCA1	Extracellular/plasma membrane-associated glucoamylase; expressed in rat oral infection; regulated by carbohydrates, pH, galactose; promotes biofilm matrix formation; flow model biofilm induced; Bcr1 repressed in RPMI
PIS52399.1_F582S	582	F	S	PIS52399.1	B9J08_004015	orf19.4899	GCA1	Extracellular/plasma membrane-associated glucoamylase; expressed in rat oral infection; regulated by carbohydrates, pH, galactose; promotes biofilm matrix formation; flow model biofilm induced; Bcr1 repressed in RPMI
PIS58807.1_H206L	206	H	L	PIS58807.1	B9J08_000260	orf19.407	GCD6	Ortholog of S. cerevisiae Gcd6; catalytic epsilon subunit of the translation initiation factor eIF2B; genes encoding translation factors are repressed by phagocytosis by murine macrophages
PIS58807.1_T268A	268	T	A	PIS58807.1	B9J08_000260	orf19.407	GCD6	Ortholog of S. cerevisiae Gcd6; catalytic epsilon subunit of the translation initiation factor eIF2B; genes encoding translation factors are repressed by phagocytosis by murine macrophages
PIS58807.1_V646L	646	V	L	PIS58807.1	B9J08_000260	orf19.407	GCD6	Ortholog of S. cerevisiae Gcd6; catalytic epsilon subunit of the translation initiation factor eIF2B; genes encoding translation factors are repressed by phagocytosis by murine macrophages
PIS58807.1_D714E	714	D	E	PIS58807.1	B9J08_000260	orf19.407	GCD6	Ortholog of S. cerevisiae Gcd6; catalytic epsilon subunit of the translation initiation factor eIF2B; genes encoding translation factors are repressed by phagocytosis by murine macrophages
PIS52018.1_S98N	98	S	N	PIS52018.1	B9J08_003629	orf19.825	GCD7	cells
PIS52018.1_N356S	356	N	S	PIS52018.1	B9J08_003629	orf19.825	GCD7	cells
PIS58814.1_I6F	6	I	F	PIS58814.1	B9J08_000268	orf19.400	GCF1	HMG box mitochondrial protein; binds to mt DNA and the HWP1 promoter; mutant phenotype and functional complementation of an S. cerevisiae abf2 mutation suggest role in mt genome replication, maintenance; flow and Spid
PIS58814.1_A27S	27	A	S	PIS58814.1	B9J08_000268	orf19.400	GCF1	HMG box mitochondrial protein; binds to mt DNA and the HWP1 promoter; mutant phenotype and functional complementation of an S. cerevisiae abf2 mutation suggest role in mt genome replication, maintenance; flow and Spid
PIS58814.1_R209Q	209	R	Q	PIS58814.1	B9J08_000268	orf19.400	GCF1	HMG box mitochondrial protein; binds to mt DNA and the HWP1 promoter; mutant phenotype and functional complementation of an S. cerevisiae abf2 mutation suggest role in mt genome replication, maintenance; flow and Spid
PIS51978.1_E313A	313	E	A	PIS51978.1	B9J08_003589	orf19.5328	GCN1	have protein kinase regulator activity, role in regulation of translational elongation and cytosolic ribosome, extracellular region, mitochondrion localization
PIS51978.1_K351E	351	K	E	PIS51978.1	B9J08_003589	orf19.5328	GCN1	have protein kinase regulator activity, role in regulation of translational elongation and cytosolic ribosome, extracellular region, mitochondrion localization
PIS51978.1_I354T	354	I	T	PIS51978.1	B9J08_003589	orf19.5328	GCN1	have protein kinase regulator activity, role in regulation of translational elongation and cytosolic ribosome, extracellular region, mitochondrion localization
PIS51978.1_D398V	398	D	V	PIS51978.1	B9J08_003589	orf19.5328	GCN1	have protein kinase regulator activity, role in regulation of translational elongation and cytosolic ribosome, extracellular region, mitochondrion localization
PIS51978.1_C441G	441	C	G	PIS51978.1	B9J08_003589	orf19.5328	GCN1	have protein kinase regulator activity, role in regulation of translational elongation and cytosolic ribosome, extracellular region, mitochondrion localization
PIS51978.1_K547M	547	K	M	PIS51978.1	B9J08_003589	orf19.5328	GCN1	have protein kinase regulator activity, role in regulation of translational elongation and cytosolic ribosome, extracellular region, mitochondrion localization
PIS51978.1_N575S	575	N	S	PIS51978.1	B9J08_003589	orf19.5328	GCN1	have protein kinase regulator activity, role in regulation of translational elongation and cytosolic ribosome, extracellular region, mitochondrion localization
PIS51978.1_V638I	638	V	I	PIS51978.1	B9J08_003589	orf19.5328	GCN1	have protein kinase regulator activity, role in regulation of translational elongation and cytosolic ribosome, extracellular region, mitochondrion localization
PIS51978.1_F656I	656	F	I	PIS51978.1	B9J08_003589	orf19.5328	GCN1	have protein kinase regulator activity, role in regulation of translational elongation and cytosolic ribosome, extracellular region, mitochondrion localization
PIS51978.1_V700A	700	V	A	PIS51978.1	B9J08_003589	orf19.5328	GCN1	have protein kinase regulator activity, role in regulation of translational elongation and cytosolic ribosome, extracellular region, mitochondrion localization
PIS51978.1_D728N	728	D	N	PIS51978.1	B9J08_003589	orf19.5328	GCN1	have protein kinase regulator activity, role in regulation of translational elongation and cytosolic ribosome, extracellular region, mitochondrion localization
PIS51978.1_A760E	760	A	E	PIS51978.1	B9J08_003589	orf19.5328	GCN1	have protein kinase regulator activity, role in regulation of translational elongation and cytosolic ribosome, extracellular region, mitochondrion localization
PIS51978.1_F769I	769	F	I	PIS51978.1	B9J08_003589	orf19.5328	GCN1	have protein kinase regulator activity, role in regulation of translational elongation and cytosolic ribosome, extracellular region, mitochondrion localization
PIS51978.1_V1089I	1089	V	I	PIS51978.1	B9J08_003589	orf19.5328	GCN1	have protein kinase regulator activity, role in regulation of translational elongation and cytosolic ribosome, extracellular region, mitochondrion localization
PIS51978.1_L1242S	1242	L	S	PIS51978.1	B9J08_003589	orf19.5328	GCN1	have protein kinase regulator activity, role in regulation of translational elongation and cytosolic ribosome, extracellular region, mitochondrion localization
PIS51978.1_V1893A	1893	V	A	PIS51978.1	B9J08_003589	orf19.5328	GCN1	have protein kinase regulator activity, role in regulation of translational elongation and cytosolic ribosome, extracellular region, mitochondrion localization
PIS51978.1_T2133R	2133	T	R	PIS51978.1	B9J08_003589	orf19.5328	GCN1	have protein kinase regulator activity, role in regulation of translational elongation and cytosolic ribosome, extracellular region, mitochondrion localization
PIS51978.1_T2198M	2198	T	M	PIS51978.1	B9J08_003589	orf19.5328	GCN1	have protein kinase regulator activity, role in regulation of translational elongation and cytosolic ribosome, extracellular region, mitochondrion localization
PIS51978.1_A2614S	2614	A	S	PIS51978.1	B9J08_003589	orf19.5328	GCN1	have protein kinase regulator activity, role in regulation of translational elongation and cytosolic ribosome, extracellular region, mitochondrion localization
PIS51978.1_S2662T	2662	S	T	PIS51978.1	B9J08_003589	orf19.5328	GCN1	have protein kinase regulator activity, role in regulation of translational elongation and cytosolic ribosome, extracellular region, mitochondrion localization
PIS48710.1_H326Y	326	H	Y	PIS48710.1	B9J08_005412	orf19.6913	GCN2	kinase; has nonessential role in amino acid starvation response, in contrast to S. cerevisiae homolog; similar to S. cerevisiae Gcn2p
PIS48710.1_E339K	339	E	K	PIS48710.1	B9J08_005412	orf19.6913	GCN2	kinase; has nonessential role in amino acid starvation response, in contrast to S. cerevisiae homolog; similar to S. cerevisiae Gcn2p
PIS48710.1_M455L	455	M	L	PIS48710.1	B9J08_005412	orf19.6913	GCN2	kinase; has nonessential role in amino acid starvation response, in contrast to S. cerevisiae homolog; similar to S. cerevisiae Gcn2p
PIS48710.1_E765G	765	E	G	PIS48710.1	B9J08_005412	orf19.6913	GCN2	kinase; has nonessential role in amino acid starvation response, in contrast to S. cerevisiae homolog; similar to S. cerevisiae Gcn2p
PIS48710.1_S1363L	1363	S	L	PIS48710.1	B9J08_005412	orf19.6913	GCN2	kinase; has nonessential role in amino acid starvation response, in contrast to S. cerevisiae homolog; similar to S. cerevisiae Gcn2p
PIS48710.1_T1495K	1495	T	K	PIS48710.1	B9J08_005412	orf19.6913	GCN2	kinase; has nonessential role in amino acid starvation response, in contrast to S. cerevisiae homolog; similar to S. cerevisiae Gcn2p
PIS48710.1_S1539L	1539	S	L	PIS48710.1	B9J08_005412	orf19.6913	GCN2	kinase; has nonessential role in amino acid starvation response, in contrast to S. cerevisiae homolog; similar to S. cerevisiae Gcn2p
PIS50618.1_Y81D	81	Y	D	PIS50618.1	B9J08_004446	orf19.6060	GCN20	YEF3-subfamily ABC family protein, predicted not to be a transporter
PIS50618.1_V84I	84	V	I	PIS50618.1	B9J08_004446	orf19.6060	GCN20	YEF3-subfamily ABC family protein, predicted not to be a transporter
PIS50618.1_S85P	85	S	P	PIS50618.1	B9J08_004446	orf19.6060	GCN20	YEF3-subfamily ABC family protein, predicted not to be a transporter
PIS50618.1_M123S	123	M	S	PIS50618.1	B9J08_004446	orf19.6060	GCN20	YEF3-subfamily ABC family protein, predicted not to be a transporter
PIS50618.1_K149M	149	K	M	PIS50618.1	B9J08_004446	orf19.6060	GCN20	YEF3-subfamily ABC family protein, predicted not to be a transporter
PIS50618.1_K237E	237	K	E	PIS50618.1	B9J08_004446	orf19.6060	GCN20	YEF3-subfamily ABC family protein, predicted not to be a transporter
PIS50618.1_R251K	251	R	K	PIS50618.1	B9J08_004446	orf19.6060	GCN20	YEF3-subfamily ABC family protein, predicted not to be a transporter
PIS50618.1_K299E	299	K	E	PIS50618.1	B9J08_004446	orf19.6060	GCN20	YEF3-subfamily ABC family protein, predicted not to be a transporter
PIS50618.1_M316V	316	M	V	PIS50618.1	B9J08_004446	orf19.6060	GCN20	YEF3-subfamily ABC family protein, predicted not to be a transporter
PIS50618.1_D428E	428	D	E	PIS50618.1	B9J08_004446	orf19.6060	GCN20	YEF3-subfamily ABC family protein, predicted not to be a transporter
PIS51578.1_V275I	275	V	I	PIS51578.1	B9J08_003172	orf19.6060	GCN20	YEF3-subfamily ABC family protein, predicted not to be a transporter
PIS49768.1_S159N	159	S	N	PIS49768.1	B9J08_004795	orf19.1358	GCN4	bZIP transcription factor; amino acid control response; required for Efg1-dependent pseudohyphal induction by amino acid starvation, not by serum; human whole blood and PMN induced; required for biofilm formation; Spi
PIS58325.1_P4A	4	P	A	PIS58325.1	B9J08_000819	orf19.387	GCR3	Functional homolog of S. cerevisiae Gcr3, which acts in regulation of glycolytic genes; no intron predicted, in contrast to intron in S. cerevisiae GCR3 gene
PIS51998.1_R24P	24	R	P	PIS51998.1	B9J08_003609	orf19.385	GCV2	Glycine decarboxylase P subunit; protein of glycine catabolism; repressed by Efg1; Hog1-induced; induced by Rim101 at acid pH; transcript induced in elevated CO2; stationary phase enriched protein
PIS51998.1_E273V	273	E	V	PIS51998.1	B9J08_003609	orf19.385	GCV2	Glycine decarboxylase P subunit; protein of glycine catabolism; repressed by Efg1; Hog1-induced; induced by Rim101 at acid pH; transcript induced in elevated CO2; stationary phase enriched protein
PIS54977.1_I48L	48	I	L	PIS54977.1	B9J08_002126	orf19.7394	GDA1	Golgi membrane GDPase, required for wild-type O-mannosylation, not N-glycosylation; required for wild-type hyphal induction, cell wall, and cell surface charge; not required for HeLa cell adherence; functional homolog
PIS48137.1_L146R	146	L	R	PIS48137.1	B9J08_005581	orf19.744	GDB1	Putative glycogen debranching enzyme; expression is regulated upon white-opaque switch; regulated by Nrg1, Tup1; rat catheter biofilm repressed
PIS48137.1_S153N	153	S	N	PIS48137.1	B9J08_005581	orf19.744	GDB1	Putative glycogen debranching enzyme; expression is regulated upon white-opaque switch; regulated by Nrg1, Tup1; rat catheter biofilm repressed
PIS50377.1_K779R	779	K	R	PIS50377.1	B9J08_004192	orf19.2192	GDH2	Putative NAD-specific glutamate dehydrogenase; fungal-specific; transcript regulated by Nrg1, Mig1, Tup1, and Gcn4; stationary phase enriched protein; flow model biofilm induced; Spider biofilm induced
PIS52105.1_A13S	13	A	S	PIS52105.1	B9J08_003716	orf19.4496	GDT1	Predicted Golgi Ca2+/H+ exchanger, involved in regulation of calcium homeostasis
PIS52105.1_H238Q	238	H	Q	PIS52105.1	B9J08_003716	orf19.4496	GDT1	Predicted Golgi Ca2+/H+ exchanger, involved in regulation of calcium homeostasis
PIS51713.1_L30H	30	L	H	PIS51713.1	B9J08_003310	orf19.1712	GEA2	Putative ARF GTP/GDP exchange factor; induced in low iron; flow model biofilm repressed
PIS58483.1_L260V	260	L	V	PIS58483.1	B9J08_000982	orf19.3734	GEF2	Member of the voltage chloride channel family; Hap43p-repressed gene
PIS58483.1_R519K	519	R	K	PIS58483.1	B9J08_000982	orf19.3734	GEF2	Member of the voltage chloride channel family; Hap43p-repressed gene
PIS58483.1_R805K	805	R	K	PIS58483.1	B9J08_000982	orf19.3734	GEF2	Member of the voltage chloride channel family; Hap43p-repressed gene
PIS56923.1_Q51E	51	Q	E	PIS56923.1	B9J08_001469	orf19.658	GIN1	Protein involved in regulation of DNA-damage-induced filamentous growth; putative component of DNA replication checkpoint; ortholog of <i>S. cerevisiae</i> Mrc1p, an S-phase checkpoint protein; Hap43p-induced gene
PIS56923.1_H78Q	78	H	Q	PIS56923.1	B9J08_001469	orf19.658	GIN1	Protein involved in regulation of DNA-damage-induced filamentous growth; putative component of DNA replication checkpoint; ortholog of <i>S. cerevisiae</i> Mrc1p, an S-phase checkpoint protein; Hap43p-induced gene
PIS56923.1_T112A	112	T	A	PIS56923.1	B9J08_001469	orf19.658	GIN1	Protein involved in regulation of DNA-damage-induced filamentous growth; putative component of DNA replication checkpoint; ortholog of <i>S. cerevisiae</i> Mrc1p, an S-phase checkpoint protein; Hap43p-induced gene
PIS56923.1_D552E	552	D	E	PIS56923.1	B9J08_001469	orf19.658	GIN1	Protein involved in regulation of DNA-damage-induced filamentous growth; putative component of DNA replication checkpoint; ortholog of <i>S. cerevisiae</i> Mrc1p, an S-phase checkpoint protein; Hap43p-induced gene
PIS56923.1_F633Y	633	F	Y	PIS56923.1	B9J08_001469	orf19.658	GIN1	Protein involved in regulation of DNA-damage-induced filamentous growth; putative component of DNA replication checkpoint; ortholog of <i>S. cerevisiae</i> Mrc1p, an S-phase checkpoint protein; Hap43p-induced gene
PIS56923.1_K635T	635	K	T	PIS56923.1	B9J08_001469	orf19.658	GIN1	Protein involved in regulation of DNA-damage-induced filamentous growth; putative component of DNA replication checkpoint; ortholog of <i>S. cerevisiae</i> Mrc1p, an S-phase checkpoint protein; Hap43p-induced gene
PIS56923.1_L697I	697	L	I	PIS56923.1	B9J08_001469	orf19.658	GIN1	Protein involved in regulation of DNA-damage-induced filamentous growth; putative component of DNA replication checkpoint; ortholog of <i>S. cerevisiae</i> Mrc1p, an S-phase checkpoint protein; Hap43p-induced gene
PIS56923.1_T857P	857	T	P	PIS56923.1	B9J08_001469	orf19.658	GIN1	Protein involved in regulation of DNA-damage-induced filamentous growth; putative component of DNA replication checkpoint; ortholog of <i>S. cerevisiae</i> Mrc1p, an S-phase checkpoint protein; Hap43p-induced gene
PIS56923.1_K860N	860	K	N	PIS56923.1	B9J08_001469	orf19.658	GIN1	Protein involved in regulation of DNA-damage-induced filamentous growth; putative component of DNA replication checkpoint; ortholog of <i>S. cerevisiae</i> Mrc1p, an S-phase checkpoint protein; Hap43p-induced gene
PIS56923.1_V916I	916	V	I	PIS56923.1	B9J08_001469	orf19.658	GIN1	Protein involved in regulation of DNA-damage-induced filamentous growth; putative component of DNA replication checkpoint; ortholog of <i>S. cerevisiae</i> Mrc1p, an S-phase checkpoint protein; Hap43p-induced gene
PIS56923.1_T971I	971	T	I	PIS56923.1	B9J08_001469	orf19.658	GIN1	Protein involved in regulation of DNA-damage-induced filamentous growth; putative component of DNA replication checkpoint; ortholog of <i>S. cerevisiae</i> Mrc1p, an S-phase checkpoint protein; Hap43p-induced gene
PIS56923.1_L1063I	1063	L	I	PIS56923.1	B9J08_001469	orf19.658	GIN1	Protein involved in regulation of DNA-damage-induced filamentous growth; putative component of DNA replication checkpoint; ortholog of <i>S. cerevisiae</i> Mrc1p, an S-phase checkpoint protein; Hap43p-induced gene
PIS59038.1_K346E	346	K	E	PIS59038.1	B9J08_000503	orf19.34	GIT1	Glycerophosphoinositol permease; involved in utilization of glycerophosphoinositol as a phosphate source; Rim101-repressed; virulence-group-correlated expression
PIS56592.1_Y73H	73	Y	H	PIS56592.1	B9J08_001129	orf19.2215	GLE1	Putative nucleoporin; moderately induced at 42 degrees C
PIS56592.1_L413F	413	L	F	PIS56592.1	B9J08_001129	orf19.2215	GLE1	Putative nucleoporin; moderately induced at 42 degrees C
PIS49806.1_L339F	339	L	F	PIS49806.1	B9J08_004833	orf19.7434	GLG2	Putative self-glucosylating initiator of glycogen synthesis; expression regulated upon white-opaque switch; hypha-induced; Spider biofilm induced
PIS51693.1_D96E	96	D	E	PIS51693.1	B9J08_003290	orf19.7064	GLN4	Putative tRNA-Gln synthetase; genes encoding ribosomal subunits, translation factors, tRNA synthetases are downregulated upon phagocytosis by murine macrophage; protein present in exponential and stationary growth pha
PIS51693.1_K374E	374	K	E	PIS51693.1	B9J08_003290	orf19.7064	GLN4	Putative tRNA-Gln synthetase; genes encoding ribosomal subunits, translation factors, tRNA synthetases are downregulated upon phagocytosis by murine macrophage; protein present in exponential and stationary growth pha
PIS58125.1_S1587A	1587	S	A	PIS58125.1	B9J08_000613	orf19.6257	GLT1	Putative glutamate synthase; regulated by Sef1, Sfu1, and Hap43; rat catheter biofilm repressed
PIS58125.1_K1629R	1629	K	R	PIS58125.1	B9J08_000613	orf19.6257	GLT1	Putative glutamate synthase; regulated by Sef1, Sfu1, and Hap43; rat catheter biofilm repressed
PIS49747.1_K233T	233	K	T	PIS49747.1	B9J08_004774	orf19.986	GLY1	L-threonine aldolase; complements glycine auxotrophy of S. cerevisiae shm1 shm2 gly1-1 triple mutant; macrophage/pseudohyphal-induced; the GLY1 locus has an RFLP and is triploid in strain SGY269; flow model biofilm in
PIS49747.1_Q286S	286	Q	S	PIS49747.1	B9J08_004774	orf19.986	GLY1	L-threonine aldolase; complements glycine auxotrophy of S. cerevisiae shm1 shm2 gly1-1 triple mutant; macrophage/pseudohyphal-induced; the GLY1 locus has an RFLP and is triploid in strain SGY269; flow model biofilm in
PIS54574.1_G93D	93	G	D	PIS54574.1	B9J08_002350	orf19.5024	GND1	6-phosphogluconate dehydrogenase; soluble in hyphae; farnesol, macrophage-induced protein; antigenic in mice; dual localization to cytosol and peroxisomes depends on alternative splicing; rat catheter and Spider biofi
PIS54574.1_K302R	302	K	R	PIS54574.1	B9J08_002350	orf19.5024	GND1	6-phosphogluconate dehydrogenase; soluble in hyphae; farnesol, macrophage-induced protein; antigenic in mice; dual localization to cytosol and peroxisomes depends on alternative splicing; rat catheter and Spider biofi
PIS52073.1_E54K	54	E	K	PIS52073.1	B9J08_003684	orf19.691	GPD2	Surface protein similar to glycerol 3-P dehydrogenase; binds host Factor H, FHL-1, plasminogen; regulated by Ssn6, Nrg1, Efg1; induced by cell wall regeneration, macrophage/pseudohyphal growth, core stress response; S
PIS58240.1_M279I	279	M	I	PIS58240.1	B9J08_000731	orf19.832	GPI13	Major facilitator superfamily protein; has phosphodiesterase/nucleotide pyrophosphatase domain; similar to S. cerevisiae Gpi13p, which acts in GPI anchor biosynthesis; Hap43p-induced gene
PIS56851.1_L41V	41	L	V	PIS56851.1	B9J08_001397	orf19.4581	GPI14	Catalytic subunit of glycosylphosphatidylinositol-alpha 1,4 mannosyltransferase I, involved in GPI anchor biosynthesis; regulated by Tsa1p, Tsa1Bp under H2O2 stress conditions
PIS56851.1_P114L	114	P	L	PIS56851.1	B9J08_001397	orf19.4581	GPI14	Catalytic subunit of glycosylphosphatidylinositol-alpha 1,4 mannosyltransferase I, involved in GPI anchor biosynthesis; regulated by Tsa1p, Tsa1Bp under H2O2 stress conditions
PIS55601.1_D77G	77	D	G	PIS55601.1	B9J08_001705	YDR434W	GPI17	Ortholog(s) have GPI-anchor transamidase activity, role in attachment of GPI anchor to protein and GPI-anchor transamidase complex, endoplasmic reticulum, integral component of membrane, nuclear inner membrane localization
PIS54784.1_E25D	25	E	D	PIS54784.1	B9J08_002564	orf19.538	GPI2	that catalyzes the first step in GPI anchor biosynthesis
PIS54784.1_L88S	88	L	S	PIS54784.1	B9J08_002564	orf19.538	GPI2	that catalyzes the first step in GPI anchor biosynthesis
PIS54784.1_V104A	104	V	A	PIS54784.1	B9J08_002564	orf19.538	GPI2	that catalyzes the first step in GPI anchor biosynthesis
PIS54784.1_K215R	215	K	R	PIS54784.1	B9J08_002564	orf19.538	GPI2	that catalyzes the first step in GPI anchor biosynthesis
PIS50507.1_G72A	72	G	A	PIS50507.1	B9J08_004334	orf19.4000	GRF10	Putative homeodomain transcription factor, involved in control of filamentous growth; null mutant is an adenine auxotroph; Spider biofilm induced; promoter bound by Bcr1, Tec1, Efg1, Ndt80 and Brg1
PIS50507.1_A115T	115	A	T	PIS50507.1	B9J08_004334	orf19.4000	GRF10	Putative homeodomain transcription factor, involved in control of filamentous growth; null mutant is an adenine auxotroph; Spider biofilm induced; promoter bound by Bcr1, Tec1, Efg1, Ndt80 and Brg1
PIS50507.1_A298S	298	A	S	PIS50507.1	B9J08_004334	orf19.4000	GRF10	Putative homeodomain transcription factor, involved in control of filamentous growth; null mutant is an adenine auxotroph; Spider biofilm induced; promoter bound by Bcr1, Tec1, Efg1, Ndt80 and Brg1
PIS54483.1_S169T	169	S	T	PIS54483.1	B9J08_002257	orf19.4781	GRP1	Protein similar to dihydroflavonol-4-reductases
PIS50561.1_A730V	730	A	V	PIS50561.1	B9J08_004389	orf19.3944	GRR1	F-box protein component of the SCF ubiquitin-ligase complex required for cell cycle progression; involved in negative control of pseudohyphal growth; Spider biofilm induced
PIS52097.1_S637P	637	S	P	PIS52097.1	B9J08_003708	orf19.437	GRS1	Putative tRNA-Gly synthetase; genes encoding ribosomal subunits, translation factors, tRNA synthetases are downregulated upon phagocytosis by murine macrophage; stationary phase enriched protein
PIS51868.1_S50Q	50	S	Q	PIS51868.1	B9J08_003470	orf19.3764	GSG1	Putative subunit of the TRAPP complex; involved in targeting of ER-to-Golgi transport vesicles; flow model biofilm induced
PIS48308.1_F273S	273	F	S	PIS48308.1	B9J08_004998	orf19.6404	GSH2	stress-induced
PIS54716.1_K20N	20	K	N	PIS54716.1	B9J08_002495	orf19.1115	GUK1	Putative guanylate kinase; identified in extracts from biofilm and planktonic cells; protein level decrease in stationary phase cultures; Hap43p-induced gene
PIS50552.1_E196D	196	E	D	PIS50552.1	B9J08_004380	orf19.558	GUT1	Putative glycerol kinase; downregulated upon adherence to polystyrene; greater mRNA abundance observed in a cyr1 homozygous null mutant than in wild type
PIS48345.1_R749K	749	R	K	PIS48345.1	B9J08_005035	orf19.1244	GYP2	have GTPase activator activity, role in intracellular protein transport and cell division site, cytosol localization
PIS58320.1_E406K	406	E	K	PIS58320.1	B9J08_000814	orf19.4315	GYP8	have GTPase activator activity, role in vesicle-mediated transport and intracellular localization
PIS55721.1_V212E	212	V	E	PIS55721.1	B9J08_001826	orf19.2432	HAC1	bZIP transcription factor; role in unfolded protein response and control of morphology; transcript undergoes atypical splicing at C terminus under ER stress; induced during mating and by caspofungin; mRNA binds She3;
PIS50629.1_S125G	125	S	G	PIS50629.1	B9J08_004457	orf19.4647	HAP3	Predicted CCAAT-binding transcription factor that regulates respiration; Cap2-dependent induction in low iron; opaque specific, alkaline, ciclopirox olamine induced; regulated by Sef1, Sfu1, Hap43; Bcr1-regulated in R
PIS48135.1_S111C	111	S	C	PIS48135.1	B9J08_005579	orf19.740	HAP41	Putative Hap4-like transcription factor; Hap43-repressed; not required for response to low iron; induced by Mnl1 under weak acid stress; Spider biofilm induced
PIS58704.1_D394E	394	D	E	PIS58704.1	B9J08_000152	orf19.1481	HAP42	Predicted transcription factor; possibly an essential gene, disruptants not obtained by UAU1 method
PIS50495.1_K84R	84	K	R	PIS50495.1	B9J08_004322	orf19.3962	HAS1	subunit; caspofungin-downregulated
PIS54679.1_G139D	139	G	D	PIS54679.1	B9J08_002458	orf19.779	HAT1	Hat1-Hat2 histone acetyltransferase complex subunit; involved in DNA damage repair and morphogenesis; mutations cause constitutive pseudohyphal growth, white to opaque switch, caspofungin sensitivity; rat catheter, Sp
PIS48740.1_N52D	52	N	D	PIS48740.1	B9J08_005442	orf19.2146	HAT2	Putative Hat1-Hat2 histone acetyltransferase complex subunit; role in DNA damage repair and morphogenesis; mutations cause constitutive pseudohyphal growth, caspofungin sensitivity; rat catheter and Spider biofilm rep
PIS48740.1_A158D	158	A	D	PIS48740.1	B9J08_005442	orf19.2146	HAT2	Putative Hat1-Hat2 histone acetyltransferase complex subunit; role in DNA damage repair and morphogenesis; mutations cause constitutive pseudohyphal growth, caspofungin sensitivity; rat catheter and Spider biofilm rep
PIS50338.1_E225V	225	E	V	PIS50338.1	B9J08_004153	orf19.6074	HBR1	Essential protein involved in regulation of MTL gene expression; hemoglobin-regulated inhibitor of white-opaque switching, may affect survival in host; activator of MTLalpha1 and MTLalpha2; transcript activated by hem
PIS54855.1_G106E	106	G	E	PIS54855.1	B9J08_002002	orf19.6955	HBR3	Essential protein; regulated by hemoglobin; S. cerevisiae ortholog is essential; Hap43p-induced gene
PIS58059.1_I217R	217	I	R	PIS58059.1	B9J08_000545	orf19.7613	HCR1	Putative translation initiation factor; repressed upon phagocytosis by murine macrophage; Spider biofilm repressed
PIS56623.1_T8A	8	T	A	PIS56623.1	B9J08_001161	orf19.2803	HEM13	Coproporphyrinogen III oxidase; antigenic; on yeast cell surface, not hyphae; iron-regulated expression; Hap43, macrophage-repressed; farnesol-induced; possibly essential; flow model biofilm induced; rat catheter, Spi
PIS58869.1_V301I	301	V	I	PIS58869.1	B9J08_000326	orf19.4747	HEM14	Putative protoporphyrinogen oxidase; involved in heme biosynthesis; predicted Kex2p substrate; iron regulated transcript; Yfh1-induced; Hap43-repressed; rat catheter biofilm repressed
PIS52383.1_T15S	15	T	S	PIS52383.1	B9J08_003999	orf19.1744	HEM4	Putative uroporphyrinogen III synthase; induced in high iron or elevated CO2; alkaline, Hap43-repressed
PIS52383.1_D179N	179	D	N	PIS52383.1	B9J08_003999	orf19.1744	HEM4	Putative uroporphyrinogen III synthase; induced in high iron or elevated CO2; alkaline, Hap43-repressed
PIS52383.1_C237S	237	C	S	PIS52383.1	B9J08_003999	orf19.1744	HEM4	Putative uroporphyrinogen III synthase; induced in high iron or elevated CO2; alkaline, Hap43-repressed
PIS48261.1_K230E	230	K	E	PIS48261.1	B9J08_004946	orf19.6028	HGC1	Hypha-specific G1 cyclin-related protein involved in regulation of morphogenesis, biofilm formation; Cdc28-Hgc1 maintains Cdc11 S394 phosphorylation during hyphal growth; required for virulence in mice; regulated by N
PIS48261.1_S383T	383	S	T	PIS48261.1	B9J08_004946	orf19.6028	HGC1	Hypha-specific G1 cyclin-related protein involved in regulation of morphogenesis, biofilm formation; Cdc28-Hgc1 maintains Cdc11 S394 phosphorylation during hyphal growth; required for virulence in mice; regulated by N
PIS48261.1_P390T	390	P	T	PIS48261.1	B9J08_004946	orf19.6028	HGC1	Hypha-specific G1 cyclin-related protein involved in regulation of morphogenesis, biofilm formation; Cdc28-Hgc1 maintains Cdc11 S394 phosphorylation during hyphal growth; required for virulence in mice; regulated by N
PIS48261.1_P432S	432	P	S	PIS48261.1	B9J08_004946	orf19.6028	HGC1	Hypha-specific G1 cyclin-related protein involved in regulation of morphogenesis, biofilm formation; Cdc28-Hgc1 maintains Cdc11 S394 phosphorylation during hyphal growth; required for virulence in mice; regulated by N
PIS56855.1_I83V	83	I	V	PIS56855.1	B9J08_001401	orf19.4587	HGH1	Putative HMG1/2-related protein; transcript regulated by Mig1
PIS56855.1_D131N	131	D	N	PIS56855.1	B9J08_001401	orf19.4587	HGH1	Putative HMG1/2-related protein; transcript regulated by Mig1
PIS56855.1_T137I	137	T	I	PIS56855.1	B9J08_001401	orf19.4587	HGH1	Putative HMG1/2-related protein; transcript regulated by Mig1
PIS56855.1_A325T	325	A	T	PIS56855.1	B9J08_001401	orf19.4587	HGH1	Putative HMG1/2-related protein; transcript regulated by Mig1
PIS58516.1_C184W	184	C	W	PIS58516.1	B9J08_001016	orf19.7093	HGT13	Predicted sugar transporter, involved in glycerol utilization; member of the major facilitator superfamily; 12 transmembrane; gene has intron; oxidative stress-induced via Cap1p; expressed in rich medium, 2% glucose
PIS58516.1_E500K	500	E	K	PIS58516.1	B9J08_001016	orf19.7093	HGT13	Predicted sugar transporter, involved in glycerol utilization; member of the major facilitator superfamily; 12 transmembrane; gene has intron; oxidative stress-induced via Cap1p; expressed in rich medium, 2% glucose
PIS58517.1_G49*	49	G	*	PIS58517.1	B9J08_001017	orf19.7093	HGT13	Predicted sugar transporter, involved in glycerol utilization; member of the major facilitator superfamily; 12 transmembrane; gene has intron; oxidative stress-induced via Cap1p; expressed in rich medium, 2% glucose
PIS58517.1_V114D	114	V	D	PIS58517.1	B9J08_001017	orf19.7093	HGT13	Predicted sugar transporter, involved in glycerol utilization; member of the major facilitator superfamily; 12 transmembrane; gene has intron; oxidative stress-induced via Cap1p; expressed in rich medium, 2% glucose
PIS58517.1_K533N	533	K	N	PIS58517.1	B9J08_001017	orf19.7093	HGT13	Predicted sugar transporter, involved in glycerol utilization; member of the major facilitator superfamily; 12 transmembrane; gene has intron; oxidative stress-induced via Cap1p; expressed in rich medium, 2% glucose
PIS50442.1_I26L	26	I	L	PIS50442.1	B9J08_004264	orf19.2633	HGT14	Putative MFS glucose transporter; 20 member C. albicans glucose transporter family; 12 probable membrane-spanning segments; expressed in rich medium with 2% glucose; rat catheter and flow model biofilm induced
PIS50442.1_G117S	117	G	S	PIS50442.1	B9J08_004264	orf19.2633	HGT14	Putative MFS glucose transporter; 20 member C. albicans glucose transporter family; 12 probable membrane-spanning segments; expressed in rich medium with 2% glucose; rat catheter and flow model biofilm induced
PIS50442.1_V264I	264	V	I	PIS50442.1	B9J08_004264	orf19.2633	HGT14	Putative MFS glucose transporter; 20 member C. albicans glucose transporter family; 12 probable membrane-spanning segments; expressed in rich medium with 2% glucose; rat catheter and flow model biofilm induced
PIS50442.1_K329R	329	K	R	PIS50442.1	B9J08_004264	orf19.2633	HGT14	Putative MFS glucose transporter; 20 member C. albicans glucose transporter family; 12 probable membrane-spanning segments; expressed in rich medium with 2% glucose; rat catheter and flow model biofilm induced
PIS50442.1_Q437R	437	Q	R	PIS50442.1	B9J08_004264	orf19.2633	HGT14	Putative MFS glucose transporter; 20 member C. albicans glucose transporter family; 12 probable membrane-spanning segments; expressed in rich medium with 2% glucose; rat catheter and flow model biofilm induced
PIS50442.1_L524I	524	L	I	PIS50442.1	B9J08_004264	orf19.2633	HGT14	Putative MFS glucose transporter; 20 member C. albicans glucose transporter family; 12 probable membrane-spanning segments; expressed in rich medium with 2% glucose; rat catheter and flow model biofilm induced
PIS50442.1_G590E	590	G	E	PIS50442.1	B9J08_004264	orf19.2633	HGT14	Putative MFS glucose transporter; 20 member C. albicans glucose transporter family; 12 probable membrane-spanning segments; expressed in rich medium with 2% glucose; rat catheter and flow model biofilm induced
PIS58095.1_R251Q	251	R	Q	PIS58095.1	B9J08_000582	orf19.6141	HGT16	Putative glucose transporter of the major facilitator superfamily; the C. albicans glucose transporter family comprises 20 members; 12 probable membrane-spanning segments; gene has intron; expressed in rich medium wit
PIS51087.1_I37K	37	I	K	PIS51087.1	B9J08_002659	orf19.4682	HGT17	glucose in rich media; Spider biofilm induced
PIS51087.1_A255T	255	A	T	PIS51087.1	B9J08_002659	orf19.4682	HGT17	glucose in rich media; Spider biofilm induced
PIS51088.1_K110E	110	K	E	PIS51088.1	B9J08_002660	orf19.4682	HGT17	glucose in rich media; Spider biofilm induced
PIS51088.1_S135T	135	S	T	PIS51088.1	B9J08_002660	orf19.4682	HGT17	glucose in rich media; Spider biofilm induced
PIS51088.1_K158R	158	K	R	PIS51088.1	B9J08_002660	orf19.4682	HGT17	glucose in rich media; Spider biofilm induced
PIS51088.1_H170P	170	H	P	PIS51088.1	B9J08_002660	orf19.4682	HGT17	glucose in rich media; Spider biofilm induced
PIS51088.1_Q250P	250	Q	P	PIS51088.1	B9J08_002660	orf19.4682	HGT17	glucose in rich media; Spider biofilm induced
PIS51088.1_L275S	275	L	S	PIS51088.1	B9J08_002660	orf19.4682	HGT17	glucose in rich media; Spider biofilm induced
PIS51088.1_L277H	277	L	H	PIS51088.1	B9J08_002660	orf19.4682	HGT17	glucose in rich media; Spider biofilm induced
PIS51088.1_R307K	307	R	K	PIS51088.1	B9J08_002660	orf19.4682	HGT17	glucose in rich media; Spider biofilm induced
PIS51088.1_L335H	335	L	H	PIS51088.1	B9J08_002660	orf19.4682	HGT17	glucose in rich media; Spider biofilm induced
PIS51088.1_L373P	373	L	P	PIS51088.1	B9J08_002660	orf19.4682	HGT17	glucose in rich media; Spider biofilm induced
PIS51088.1_A384E	384	A	E	PIS51088.1	B9J08_002660	orf19.4682	HGT17	glucose in rich media; Spider biofilm induced
PIS51088.1_V426E	426	V	E	PIS51088.1	B9J08_002660	orf19.4682	HGT17	glucose in rich media; Spider biofilm induced
PIS51088.1_L462P	462	L	P	PIS51088.1	B9J08_002660	orf19.4682	HGT17	glucose in rich media; Spider biofilm induced
PIS51088.1_*505S	505	*	S	PIS51088.1	B9J08_002660	orf19.4682	HGT17	glucose in rich media; Spider biofilm induced
PIS51088.1_S540P	540	S	P	PIS51088.1	B9J08_002660	orf19.4682	HGT17	glucose in rich media; Spider biofilm induced
PIS51088.1_T541I	541	T	I	PIS51088.1	B9J08_002660	orf19.4682	HGT17	glucose in rich media; Spider biofilm induced
PIS51088.1_Q547S	547	Q	S	PIS51088.1	B9J08_002660	orf19.4682	HGT17	glucose in rich media; Spider biofilm induced
PIS51088.1_L572S	572	L	S	PIS51088.1	B9J08_002660	orf19.4682	HGT17	glucose in rich media; Spider biofilm induced
PIS51088.1_T621M	621	T	M	PIS51088.1	B9J08_002660	orf19.4682	HGT17	glucose in rich media; Spider biofilm induced
PIS51088.1_K651R	651	K	R	PIS51088.1	B9J08_002660	orf19.4682	HGT17	glucose in rich media; Spider biofilm induced
PIS51088.1_S670N	670	S	N	PIS51088.1	B9J08_002660	orf19.4682	HGT17	glucose in rich media; Spider biofilm induced
PIS51088.1_R689P	689	R	P	PIS51088.1	B9J08_002660	orf19.4682	HGT17	glucose in rich media; Spider biofilm induced
PIS58864.1_V270I	270	V	I	PIS58864.1	B9J08_000321	orf19.5447	HGT19	Putative MFS glucose/myo-inositol transporter; 20 member family; 12 transmembrane segments, extended N terminus; expressed in rich medium; Hap43, phagocytosis, rat catheter, Spider and flow model biofilm induced
PIS50608.1_D332N	332	D	N	PIS50608.1	B9J08_004436	orf19.6005	HGT5	Putative glucose transporter of the major facilitator superfamily; the C. albicans glucose transporter family comprises 20 members; 12 probable membrane-spanning segments, extended N terminus; expressed in rich medium
PIS58358.1_*54L	54	*	L	PIS58358.1	B9J08_000855	orf19.5137.1	HHO1	Putative histone H1; farnesol regulated; Hap43-induced; contains 5' UTR intron; Spider biofilm repressed
PIS58358.1_A189V	189	A	V	PIS58358.1	B9J08_000855	orf19.5137.1	HHO1	Putative histone H1; farnesol regulated; Hap43-induced; contains 5' UTR intron; Spider biofilm repressed
PIS58358.1_G230D	230	G	D	PIS58358.1	B9J08_000855	orf19.5137.1	HHO1	Putative histone H1; farnesol regulated; Hap43-induced; contains 5' UTR intron; Spider biofilm repressed
PIS55547.1_D840E	840	D	E	PIS55547.1	B9J08_001649	orf19.2099	HIR1	Component of the HIR complex, a nucleosome assembly factor involved in chromatin formation; involved in regulation of white-opaque switching frequency
PIS51861.1_S418L	418	S	L	PIS51861.1	B9J08_003463	orf19.5639	HIS4	Multifunctional enzyme that catalyzes three steps of histidine biosynthesis, with phosphoribosyl-AMP cyclohydrolase, phosphoribosyl-ATP diphosphatase, and histidinol dehydrogenase activities; required for wild-type ad
PIS51861.1_I704V	704	I	V	PIS51861.1	B9J08_003463	orf19.5639	HIS4	Multifunctional enzyme that catalyzes three steps of histidine biosynthesis, with phosphoribosyl-AMP cyclohydrolase, phosphoribosyl-ATP diphosphatase, and histidinol dehydrogenase activities; required for wild-type ad
PIS56720.1_K6N	6	K	N	PIS56720.1	B9J08_001260	orf19.7661	HMI1	ATP-dependent 3' - 5' helicase involved in maintenance of mitochondrial DNA; ortholog of S. cerevisiae Hmi1; rat catheter biofilm repressed
PIS56720.1_I489K	489	I	K	PIS56720.1	B9J08_001260	orf19.7661	HMI1	ATP-dependent 3' - 5' helicase involved in maintenance of mitochondrial DNA; ortholog of S. cerevisiae Hmi1; rat catheter biofilm repressed
PIS56720.1_S588N	588	S	N	PIS56720.1	B9J08_001260	orf19.7661	HMI1	ATP-dependent 3' - 5' helicase involved in maintenance of mitochondrial DNA; ortholog of S. cerevisiae Hmi1; rat catheter biofilm repressed
PIS48428.1_A88P	88	A	P	PIS48428.1	B9J08_005121	orf19.6645	HMO1	HMG-box transcription factor; binds upstream of hexose and ergosterol metabolism and cell cycle genes; activates pseudohyphal growth when expressed in S. cerevisiae; repressed in hyphae; Spider biofilm repressed
PIS48428.1_K211E	211	K	E	PIS48428.1	B9J08_005121	orf19.6645	HMO1	HMG-box transcription factor; binds upstream of hexose and ergosterol metabolism and cell cycle genes; activates pseudohyphal growth when expressed in S. cerevisiae; repressed in hyphae; Spider biofilm repressed
PIS48428.1_A318V	318	A	V	PIS48428.1	B9J08_005121	orf19.6645	HMO1	HMG-box transcription factor; binds upstream of hexose and ergosterol metabolism and cell cycle genes; activates pseudohyphal growth when expressed in S. cerevisiae; repressed in hyphae; Spider biofilm repressed
PIS48428.1_P337S	337	P	S	PIS48428.1	B9J08_005121	orf19.6645	HMO1	HMG-box transcription factor; binds upstream of hexose and ergosterol metabolism and cell cycle genes; activates pseudohyphal growth when expressed in S. cerevisiae; repressed in hyphae; Spider biofilm repressed
PIS48428.1_P344S	344	P	S	PIS48428.1	B9J08_005121	orf19.6645	HMO1	HMG-box transcription factor; binds upstream of hexose and ergosterol metabolism and cell cycle genes; activates pseudohyphal growth when expressed in S. cerevisiae; repressed in hyphae; Spider biofilm repressed
PIS48428.1_N408S	408	N	S	PIS48428.1	B9J08_005121	orf19.6645	HMO1	HMG-box transcription factor; binds upstream of hexose and ergosterol metabolism and cell cycle genes; activates pseudohyphal growth when expressed in S. cerevisiae; repressed in hyphae; Spider biofilm repressed
PIS48428.1_G451E	451	G	E	PIS48428.1	B9J08_005121	orf19.6645	HMO1	HMG-box transcription factor; binds upstream of hexose and ergosterol metabolism and cell cycle genes; activates pseudohyphal growth when expressed in S. cerevisiae; repressed in hyphae; Spider biofilm repressed
PIS51392.1_G259E	259	G	E	PIS51392.1	B9J08_002973	orf19.3291	HMT1	Major type I protein arginine methyltransferase (PRMT); involved in asymmetric dimethylation of arginine residues; involved in nuclear export of Npl3p; Spider biofilm repressed
PIS58157.1_K180E	180	K	E	PIS58157.1	B9J08_000646	orf19.7419	HNT2	Putative dinucleoside triphosphate hydrolase; induced upon low-level peroxide stress
PIS54598.1_C238G	238	C	G	PIS54598.1	B9J08_002374	orf19.3445	HOC1	Protein with similarity to mannosyltransferases; similar to S. cerevisiae Hoc1p and C. albicans Och1p
PIS56877.1_K66E	66	K	E	PIS56877.1	B9J08_001423	orf19.2772	HOS3	Histone deacetylase; similar to S. cerevisiae Hos3p; greater expression and longer mRNA in white cells, compared to opaque cells; has conserved deacetylation motif
PIS56877.1_F72I	72	F	I	PIS56877.1	B9J08_001423	orf19.2772	HOS3	Histone deacetylase; similar to S. cerevisiae Hos3p; greater expression and longer mRNA in white cells, compared to opaque cells; has conserved deacetylation motif
PIS56877.1_D99E	99	D	E	PIS56877.1	B9J08_001423	orf19.2772	HOS3	Histone deacetylase; similar to S. cerevisiae Hos3p; greater expression and longer mRNA in white cells, compared to opaque cells; has conserved deacetylation motif
PIS56877.1_F512L	512	F	L	PIS56877.1	B9J08_001423	orf19.2772	HOS3	Histone deacetylase; similar to S. cerevisiae Hos3p; greater expression and longer mRNA in white cells, compared to opaque cells; has conserved deacetylation motif
PIS52378.1_R275Q	275	R	Q	PIS52378.1	B9J08_003993	orf19.4624	HRT2	Protein described as having a role in Ty3 transposition; repressed in hyphae; stationary phase enriched protein; rat catheter and Spider biofilm repressed
PIS51525.1_E89G	89	E	G	PIS51525.1	B9J08_003116	YBR133C	HSL7	Ortholog(s) have protein-arginine omega-N monomethyltransferase activity, protein-arginine omega-N symmetric methyltransferase activity
PIS51525.1_H91Q	91	H	Q	PIS51525.1	B9J08_003116	YBR133C	HSL7	Ortholog(s) have protein-arginine omega-N monomethyltransferase activity, protein-arginine omega-N symmetric methyltransferase activity
PIS50461.1_T128S	128	T	S	PIS50461.1	B9J08_004285	orf19.882	HSP78	stress-induced; stationary phase enriched protein; rat catheter and Spider biofilm induced
PIS50461.1_R771K	771	R	K	PIS50461.1	B9J08_004285	orf19.882	HSP78	stress-induced; stationary phase enriched protein; rat catheter and Spider biofilm induced
PIS51339.1_V66I	66	V	I	PIS51339.1	B9J08_002917	orf19.4761	HST1	Putative histone deacetylase, involved in regulation of white-opaque switching
PIS51339.1_K345R	345	K	R	PIS51339.1	B9J08_002917	orf19.4761	HST1	Putative histone deacetylase, involved in regulation of white-opaque switching
PIS51339.1_N512S	512	N	S	PIS51339.1	B9J08_002917	orf19.4761	HST1	Putative histone deacetylase, involved in regulation of white-opaque switching
PIS56635.1_A245G	245	A	G	PIS56635.1	B9J08_001173	orf19.2580	HST2	Putative histone deacetylase; role in regulation of white-opaque switch; Spider biofilm induced
PIS54764.1_L29S	29	L	S	PIS54764.1	B9J08_002544	orf19.469	HST7	MAP kinase kinase involved in mating and hyphal growth signal transduction pathways; phosphorylates Cek1p; wild-type virulence in mouse systemic infection; functional homolog of S. cerevisiae Ste7p; mutants are hypers
PIS54764.1_V122A	122	V	A	PIS54764.1	B9J08_002544	orf19.469	HST7	MAP kinase kinase involved in mating and hyphal growth signal transduction pathways; phosphorylates Cek1p; wild-type virulence in mouse systemic infection; functional homolog of S. cerevisiae Ste7p; mutants are hypers
PIS54764.1_N478K	478	N	K	PIS54764.1	B9J08_002544	orf19.469	HST7	MAP kinase kinase involved in mating and hyphal growth signal transduction pathways; phosphorylates Cek1p; wild-type virulence in mouse systemic infection; functional homolog of S. cerevisiae Ste7p; mutants are hypers
PIS58294.1_K207Q	207	K	Q	PIS58294.1	B9J08_000788	orf19.4051	HTS1	Putative tRNA-His synthetase; downregulated upon phagocytosis by murine macrophage; stationary phase enriched protein; Spider biofilm repressed
PIS58294.1_A452T	452	A	T	PIS58294.1	B9J08_000788	orf19.4051	HTS1	Putative tRNA-His synthetase; downregulated upon phagocytosis by murine macrophage; stationary phase enriched protein; Spider biofilm repressed
PIS49718.1_E80K	80	E	K	PIS49718.1	B9J08_004745	orf19.6803	HUT1	have UDP-galactose transmembrane transporter activity, role in UDP-galactose transmembrane transport, UDP-glucose transport and endoplasmic reticulum localization
PIS50476.1_Y157F	157	Y	F	PIS50476.1	B9J08_004301	orf19.3960	HYS2	subunit with a predicted role in DNA replication and DNA repair; cell-cycle regulated periodic mRNA expression
PIS50476.1_S278P	278	S	P	PIS50476.1	B9J08_004301	orf19.3960	HYS2	subunit with a predicted role in DNA replication and DNA repair; cell-cycle regulated periodic mRNA expression
PIS50476.1_V336L	336	V	L	PIS50476.1	B9J08_004301	orf19.3960	HYS2	subunit with a predicted role in DNA replication and DNA repair; cell-cycle regulated periodic mRNA expression
PIS48282.1_V190E	190	V	E	PIS48282.1	B9J08_004967	orf19.5804	HYU1	Putative hydantoin utilization protein A; induced upon adherence to polystyrene; regulated by Gcn2p and Gcn4p
PIS48282.1_E269K	269	E	K	PIS48282.1	B9J08_004967	orf19.5804	HYU1	Putative hydantoin utilization protein A; induced upon adherence to polystyrene; regulated by Gcn2p and Gcn4p
PIS48282.1_G400L	400	G	L	PIS48282.1	B9J08_004967	orf19.5804	HYU1	Putative hydantoin utilization protein A; induced upon adherence to polystyrene; regulated by Gcn2p and Gcn4p
PIS48282.1_A583V	583	A	V	PIS48282.1	B9J08_004967	orf19.5804	HYU1	Putative hydantoin utilization protein A; induced upon adherence to polystyrene; regulated by Gcn2p and Gcn4p
PIS48282.1_G606A	606	G	A	PIS48282.1	B9J08_004967	orf19.5804	HYU1	Putative hydantoin utilization protein A; induced upon adherence to polystyrene; regulated by Gcn2p and Gcn4p
PIS48282.1_Q657P	657	Q	P	PIS48282.1	B9J08_004967	orf19.5804	HYU1	Putative hydantoin utilization protein A; induced upon adherence to polystyrene; regulated by Gcn2p and Gcn4p
PIS48282.1_A660V	660	A	V	PIS48282.1	B9J08_004967	orf19.5804	HYU1	Putative hydantoin utilization protein A; induced upon adherence to polystyrene; regulated by Gcn2p and Gcn4p
PIS48282.1_V693I	693	V	I	PIS48282.1	B9J08_004967	orf19.5804	HYU1	Putative hydantoin utilization protein A; induced upon adherence to polystyrene; regulated by Gcn2p and Gcn4p
PIS48282.1_L710P	710	L	P	PIS48282.1	B9J08_004967	orf19.5804	HYU1	Putative hydantoin utilization protein A; induced upon adherence to polystyrene; regulated by Gcn2p and Gcn4p
PIS56875.1_E44D	44	E	D	PIS56875.1	B9J08_001421	orf19.2775	IDI1	have isopentenyl-diphosphate delta-isomerase activity, role in farnesyl diphosphate biosynthetic process and cytosol, nucleus localization
PIS51586.1_T15A	15	T	A	PIS51586.1	B9J08_003180	orf19.5211	IDP1	Putative isocitrate dehydrogenase; transcriptionally induced by interaction with macrophage; alkaline induced; Spider biofilm repressed
PIS51586.1_V48I	48	V	I	PIS51586.1	B9J08_003180	orf19.5211	IDP1	Putative isocitrate dehydrogenase; transcriptionally induced by interaction with macrophage; alkaline induced; Spider biofilm repressed
PIS49865.1_G1596D	1596	G	D	PIS49865.1	B9J08_004892	orf19.2879	IFF5	Putative GPI-anchored protein; adhesin-like protein; possibly an essential gene, disruptants not obtained by UAU1 method
PIS50296.1_A293S	293	A	S	PIS50296.1	B9J08_004109	orf19.2879	IFF5	Putative GPI-anchored protein; adhesin-like protein; possibly an essential gene, disruptants not obtained by UAU1 method
PIS50296.1_S341P	341	S	P	PIS50296.1	B9J08_004109	orf19.2879	IFF5	Putative GPI-anchored protein; adhesin-like protein; possibly an essential gene, disruptants not obtained by UAU1 method
PIS50296.1_A398V	398	A	V	PIS50296.1	B9J08_004109	orf19.2879	IFF5	Putative GPI-anchored protein; adhesin-like protein; possibly an essential gene, disruptants not obtained by UAU1 method
PIS50296.1_D498V	498	D	V	PIS50296.1	B9J08_004109	orf19.2879	IFF5	Putative GPI-anchored protein; adhesin-like protein; possibly an essential gene, disruptants not obtained by UAU1 method
PIS50296.1_D875N	875	D	N	PIS50296.1	B9J08_004109	orf19.2879	IFF5	Putative GPI-anchored protein; adhesin-like protein; possibly an essential gene, disruptants not obtained by UAU1 method
PIS50296.1_T1021A	1021	T	A	PIS50296.1	B9J08_004109	orf19.2879	IFF5	Putative GPI-anchored protein; adhesin-like protein; possibly an essential gene, disruptants not obtained by UAU1 method
PIS50296.1_T1134I	1134	T	I	PIS50296.1	B9J08_004109	orf19.2879	IFF5	Putative GPI-anchored protein; adhesin-like protein; possibly an essential gene, disruptants not obtained by UAU1 method
PIS50296.1_V1282I	1282	V	I	PIS50296.1	B9J08_004109	orf19.2879	IFF5	Putative GPI-anchored protein; adhesin-like protein; possibly an essential gene, disruptants not obtained by UAU1 method
PIS50296.1_K1312N	1312	K	N	PIS50296.1	B9J08_004109	orf19.2879	IFF5	Putative GPI-anchored protein; adhesin-like protein; possibly an essential gene, disruptants not obtained by UAU1 method
PIS50296.1_S1334A	1334	S	A	PIS50296.1	B9J08_004109	orf19.2879	IFF5	Putative GPI-anchored protein; adhesin-like protein; possibly an essential gene, disruptants not obtained by UAU1 method
PIS50296.1_L1341I	1341	L	I	PIS50296.1	B9J08_004109	orf19.2879	IFF5	Putative GPI-anchored protein; adhesin-like protein; possibly an essential gene, disruptants not obtained by UAU1 method
PIS50296.1_I1414V	1414	I	V	PIS50296.1	B9J08_004109	orf19.2879	IFF5	Putative GPI-anchored protein; adhesin-like protein; possibly an essential gene, disruptants not obtained by UAU1 method
PIS50296.1_I1457V	1457	I	V	PIS50296.1	B9J08_004109	orf19.2879	IFF5	Putative GPI-anchored protein; adhesin-like protein; possibly an essential gene, disruptants not obtained by UAU1 method
PIS50296.1_T1523N	1523	T	N	PIS50296.1	B9J08_004109	orf19.2879	IFF5	Putative GPI-anchored protein; adhesin-like protein; possibly an essential gene, disruptants not obtained by UAU1 method
PIS50296.1_N1581D	1581	N	D	PIS50296.1	B9J08_004109	orf19.2879	IFF5	Putative GPI-anchored protein; adhesin-like protein; possibly an essential gene, disruptants not obtained by UAU1 method
PIS50296.1_M1599L	1599	M	L	PIS50296.1	B9J08_004109	orf19.2879	IFF5	Putative GPI-anchored protein; adhesin-like protein; possibly an essential gene, disruptants not obtained by UAU1 method
PIS50296.1_I1632V	1632	I	V	PIS50296.1	B9J08_004109	orf19.2879	IFF5	Putative GPI-anchored protein; adhesin-like protein; possibly an essential gene, disruptants not obtained by UAU1 method
PIS50296.1_D1842N	1842	D	N	PIS50296.1	B9J08_004109	orf19.2879	IFF5	Putative GPI-anchored protein; adhesin-like protein; possibly an essential gene, disruptants not obtained by UAU1 method
PIS50296.1_E1876Q	1876	E	Q	PIS50296.1	B9J08_004109	orf19.2879	IFF5	Putative GPI-anchored protein; adhesin-like protein; possibly an essential gene, disruptants not obtained by UAU1 method
PIS50296.1_N1964D	1964	N	D	PIS50296.1	B9J08_004109	orf19.2879	IFF5	Putative GPI-anchored protein; adhesin-like protein; possibly an essential gene, disruptants not obtained by UAU1 method
PIS50296.1_D2041N	2041	D	N	PIS50296.1	B9J08_004109	orf19.2879	IFF5	Putative GPI-anchored protein; adhesin-like protein; possibly an essential gene, disruptants not obtained by UAU1 method
PIS50296.1_T2322A	2322	T	A	PIS50296.1	B9J08_004109	orf19.2879	IFF5	Putative GPI-anchored protein; adhesin-like protein; possibly an essential gene, disruptants not obtained by UAU1 method
PIS50623.1_S84N	84	S	N	PIS50623.1	B9J08_004451	orf19.2879	IFF5	Putative GPI-anchored protein; adhesin-like protein; possibly an essential gene, disruptants not obtained by UAU1 method
PIS50623.1_L436F	436	L	F	PIS50623.1	B9J08_004451	orf19.2879	IFF5	Putative GPI-anchored protein; adhesin-like protein; possibly an essential gene, disruptants not obtained by UAU1 method
PIS50623.1_S590N	590	S	N	PIS50623.1	B9J08_004451	orf19.2879	IFF5	Putative GPI-anchored protein; adhesin-like protein; possibly an essential gene, disruptants not obtained by UAU1 method
PIS50623.1_G623A	623	G	A	PIS50623.1	B9J08_004451	orf19.2879	IFF5	Putative GPI-anchored protein; adhesin-like protein; possibly an essential gene, disruptants not obtained by UAU1 method
PIS50623.1_S641P	641	S	P	PIS50623.1	B9J08_004451	orf19.2879	IFF5	Putative GPI-anchored protein; adhesin-like protein; possibly an essential gene, disruptants not obtained by UAU1 method
PIS52481.1_N1090T	1090	N	T	PIS52481.1	B9J08_004098	orf19.2879	IFF5	Putative GPI-anchored protein; adhesin-like protein; possibly an essential gene, disruptants not obtained by UAU1 method
PIS52483.1_I12L	12	I	L	PIS52483.1	B9J08_004100	orf19.2879	IFF5	Putative GPI-anchored protein; adhesin-like protein; possibly an essential gene, disruptants not obtained by UAU1 method
PIS55432.1_T38N	38	T	N	PIS55432.1	B9J08_001531	orf19.2879	IFF5	Putative GPI-anchored protein; adhesin-like protein; possibly an essential gene, disruptants not obtained by UAU1 method
PIS55432.1_S893Y	893	S	Y	PIS55432.1	B9J08_001531	orf19.2879	IFF5	Putative GPI-anchored protein; adhesin-like protein; possibly an essential gene, disruptants not obtained by UAU1 method
PIS55432.1_W1005S	1005	W	S	PIS55432.1	B9J08_001531	orf19.2879	IFF5	Putative GPI-anchored protein; adhesin-like protein; possibly an essential gene, disruptants not obtained by UAU1 method
PIS56617.1_D574N	574	D	N	PIS56617.1	B9J08_001155	orf19.2879	IFF5	Putative GPI-anchored protein; adhesin-like protein; possibly an essential gene, disruptants not obtained by UAU1 method
PIS58185.1_S1972T	1972	S	T	PIS58185.1	B9J08_000675	orf19.2879	IFF5	Putative GPI-anchored protein; adhesin-like protein; possibly an essential gene, disruptants not obtained by UAU1 method
PIS58185.1_D2055V	2055	D	V	PIS58185.1	B9J08_000675	orf19.2879	IFF5	Putative GPI-anchored protein; adhesin-like protein; possibly an essential gene, disruptants not obtained by UAU1 method
PIS58185.1_I2085T	2085	I	T	PIS58185.1	B9J08_000675	orf19.2879	IFF5	Putative GPI-anchored protein; adhesin-like protein; possibly an essential gene, disruptants not obtained by UAU1 method
PIS50441.1_N103K	103	N	K	PIS50441.1	B9J08_004263	orf19.944	IFG3	Putative D-amino acid oxidase; Spider biofilm induced
PIS50441.1_T106I	106	T	I	PIS50441.1	B9J08_004263	orf19.944	IFG3	Putative D-amino acid oxidase; Spider biofilm induced
PIS50441.1_T114S	114	T	S	PIS50441.1	B9J08_004263	orf19.944	IFG3	Putative D-amino acid oxidase; Spider biofilm induced
PIS50441.1_Y137C	137	Y	C	PIS50441.1	B9J08_004263	orf19.944	IFG3	Putative D-amino acid oxidase; Spider biofilm induced
PIS50441.1_R212G	212	R	G	PIS50441.1	B9J08_004263	orf19.944	IFG3	Putative D-amino acid oxidase; Spider biofilm induced
PIS50441.1_T281A	281	T	A	PIS50441.1	B9J08_004263	orf19.944	IFG3	Putative D-amino acid oxidase; Spider biofilm induced
PIS50441.1_Q285R	285	Q	R	PIS50441.1	B9J08_004263	orf19.944	IFG3	Putative D-amino acid oxidase; Spider biofilm induced
PIS50441.1_K347T	347	K	T	PIS50441.1	B9J08_004263	orf19.944	IFG3	Putative D-amino acid oxidase; Spider biofilm induced
PIS50441.1_R350K	350	R	K	PIS50441.1	B9J08_004263	orf19.944	IFG3	Putative D-amino acid oxidase; Spider biofilm induced
PIS55462.1_G63R	63	G	R	PIS55462.1	B9J08_001561	orf19.5167	IFM1	Putative mitochondrial translation initiation factor; transcript regulated by Nrg1, Mig1, and Tup1
PIS51515.1_N347D	347	N	D	PIS51515.1	B9J08_003105	orf19.5480	ILV1	Putative threonine dehydratase; regulated by Gcn4 and Gcn2; induced by amino acid starvation (3-AT); protein present in yeast exponential and stationary phase cultures; early-stage flow model biofilm induced
PIS58567.1_Q532E	532	Q	E	PIS58567.1	B9J08_000013	orf19.4040	ILV3	Dihydroxyacid dehydratase; repressed by nitric oxide; macrophage-induced protein; protein in exponential and stationary growth phase; Sef1, Sfu1p, Hap43-regulated; farnesol-repressed; flow model biofilm induced; Spide
PIS51839.1_V248L	248	V	L	PIS51839.1	B9J08_003440	orf19.88	ILV5	Ketol-acid reductoisomerase; antigenic; regulated by Gcn4; GlcNAc, amino acid starvation (3-AT)-induced; macrophage-repressed protein; protein present in exponential and stationary phase; flow model and Spider biofilm
PIS50631.1_G8V	8	G	V	PIS50631.1	B9J08_004459	orf19.4650	ILV6	Putative regulatory subunit of acetolacetate synthase; alkaline induced; regulated by Gcn2 and Gcn4; protein present in exponential and stationary growth phase yeast; Spider biofilm repressed
PIS51396.1_L425F	425	L	F	PIS51396.1	B9J08_002977	orf19.2395	IME2	Putative serine/threonine protein kinase; mutation confers hypersensitivity to amphotericin B
PIS58610.1_V86A	86	V	A	PIS58610.1	B9J08_000056	orf19.2949	IML1	Putative protein with a role in autophagy; rat catheter biofilm induced
PIS51718.1_L355F	355	L	F	PIS51718.1	B9J08_003315	orf19.7229	IML2	Protein of unknown function; early-stage flow model biofilm induced; Hap43-repressed; Spider biofilm repressed
PIS52063.1_E174G	174	E	G	PIS52063.1	B9J08_003674	orf19.3061	IMP1	Predicted subunit of the mitochondrial inner membrane peptidase complex involved in protein targeting to mitochondria
PIS51043.1_A218T	218	A	T	PIS51043.1	B9J08_002613	orf19.7539	INO2	Transcriptional activator that forms a heterodimer with Ino4p; likely regulates genes involved in phosphatidylcholine and phosphatidylinositol biosynthesis, fatty acid beta-oxidation, and peroxisome biogenesis
PIS54623.1_S269C	269	S	C	PIS54623.1	B9J08_002400	orf19.1377	IPK2	Putative inositol polyphosphate multikinase; moderately induced at 42 deg
PIS50327.1_Y94F	94	Y	F	PIS50327.1	B9J08_004142	orf19.3474	IPL1	Putative Aurora kinase; Hap43-induced; induced during planktonic growth; possibly an essential gene, disruptants not obtained by UAU1 method
PIS50327.1_A103E	103	A	E	PIS50327.1	B9J08_004142	orf19.3474	IPL1	Putative Aurora kinase; Hap43-induced; induced during planktonic growth; possibly an essential gene, disruptants not obtained by UAU1 method
PIS50327.1_L115I	115	L	I	PIS50327.1	B9J08_004142	orf19.3474	IPL1	Putative Aurora kinase; Hap43-induced; induced during planktonic growth; possibly an essential gene, disruptants not obtained by UAU1 method
PIS50327.1_S158N	158	S	N	PIS50327.1	B9J08_004142	orf19.3474	IPL1	Putative Aurora kinase; Hap43-induced; induced during planktonic growth; possibly an essential gene, disruptants not obtained by UAU1 method
PIS50327.1_V161I	161	V	I	PIS50327.1	B9J08_004142	orf19.3474	IPL1	Putative Aurora kinase; Hap43-induced; induced during planktonic growth; possibly an essential gene, disruptants not obtained by UAU1 method
PIS50327.1_R168K	168	R	K	PIS50327.1	B9J08_004142	orf19.3474	IPL1	Putative Aurora kinase; Hap43-induced; induced during planktonic growth; possibly an essential gene, disruptants not obtained by UAU1 method
PIS48250.1_K46N	46	K	N	PIS48250.1	B9J08_004935	orf19.6536	IQG1	Actomyosin ring component at bud neck; cell-cycle regulated ser phosphorylation at CDK sites regulate association with Bni1/Bnr1, Iqg1 degradation, and ring disassembly; mutation causes cytokinetic defects; rat cathet
PIS48250.1_T258A	258	T	A	PIS48250.1	B9J08_004935	orf19.6536	IQG1	Actomyosin ring component at bud neck; cell-cycle regulated ser phosphorylation at CDK sites regulate association with Bni1/Bnr1, Iqg1 degradation, and ring disassembly; mutation causes cytokinetic defects; rat cathet
PIS48250.1_H332Y	332	H	Y	PIS48250.1	B9J08_004935	orf19.6536	IQG1	Actomyosin ring component at bud neck; cell-cycle regulated ser phosphorylation at CDK sites regulate association with Bni1/Bnr1, Iqg1 degradation, and ring disassembly; mutation causes cytokinetic defects; rat cathet
PIS48250.1_P334S	334	P	S	PIS48250.1	B9J08_004935	orf19.6536	IQG1	Actomyosin ring component at bud neck; cell-cycle regulated ser phosphorylation at CDK sites regulate association with Bni1/Bnr1, Iqg1 degradation, and ring disassembly; mutation causes cytokinetic defects; rat cathet
PIS48250.1_L340I	340	L	I	PIS48250.1	B9J08_004935	orf19.6536	IQG1	Actomyosin ring component at bud neck; cell-cycle regulated ser phosphorylation at CDK sites regulate association with Bni1/Bnr1, Iqg1 degradation, and ring disassembly; mutation causes cytokinetic defects; rat cathet
PIS48250.1_I366V	366	I	V	PIS48250.1	B9J08_004935	orf19.6536	IQG1	Actomyosin ring component at bud neck; cell-cycle regulated ser phosphorylation at CDK sites regulate association with Bni1/Bnr1, Iqg1 degradation, and ring disassembly; mutation causes cytokinetic defects; rat cathet
PIS48250.1_R440K	440	R	K	PIS48250.1	B9J08_004935	orf19.6536	IQG1	Actomyosin ring component at bud neck; cell-cycle regulated ser phosphorylation at CDK sites regulate association with Bni1/Bnr1, Iqg1 degradation, and ring disassembly; mutation causes cytokinetic defects; rat cathet
PIS48250.1_E452D	452	E	D	PIS48250.1	B9J08_004935	orf19.6536	IQG1	Actomyosin ring component at bud neck; cell-cycle regulated ser phosphorylation at CDK sites regulate association with Bni1/Bnr1, Iqg1 degradation, and ring disassembly; mutation causes cytokinetic defects; rat cathet
PIS48250.1_H468Y	468	H	Y	PIS48250.1	B9J08_004935	orf19.6536	IQG1	Actomyosin ring component at bud neck; cell-cycle regulated ser phosphorylation at CDK sites regulate association with Bni1/Bnr1, Iqg1 degradation, and ring disassembly; mutation causes cytokinetic defects; rat cathet
PIS48250.1_Q472H	472	Q	H	PIS48250.1	B9J08_004935	orf19.6536	IQG1	Actomyosin ring component at bud neck; cell-cycle regulated ser phosphorylation at CDK sites regulate association with Bni1/Bnr1, Iqg1 degradation, and ring disassembly; mutation causes cytokinetic defects; rat cathet
PIS48250.1_T486I	486	T	I	PIS48250.1	B9J08_004935	orf19.6536	IQG1	Actomyosin ring component at bud neck; cell-cycle regulated ser phosphorylation at CDK sites regulate association with Bni1/Bnr1, Iqg1 degradation, and ring disassembly; mutation causes cytokinetic defects; rat cathet
PIS48250.1_K489E	489	K	E	PIS48250.1	B9J08_004935	orf19.6536	IQG1	Actomyosin ring component at bud neck; cell-cycle regulated ser phosphorylation at CDK sites regulate association with Bni1/Bnr1, Iqg1 degradation, and ring disassembly; mutation causes cytokinetic defects; rat cathet
PIS48250.1_I500V	500	I	V	PIS48250.1	B9J08_004935	orf19.6536	IQG1	Actomyosin ring component at bud neck; cell-cycle regulated ser phosphorylation at CDK sites regulate association with Bni1/Bnr1, Iqg1 degradation, and ring disassembly; mutation causes cytokinetic defects; rat cathet
PIS48250.1_E516K	516	E	K	PIS48250.1	B9J08_004935	orf19.6536	IQG1	Actomyosin ring component at bud neck; cell-cycle regulated ser phosphorylation at CDK sites regulate association with Bni1/Bnr1, Iqg1 degradation, and ring disassembly; mutation causes cytokinetic defects; rat cathet
PIS48250.1_K541E	541	K	E	PIS48250.1	B9J08_004935	orf19.6536	IQG1	Actomyosin ring component at bud neck; cell-cycle regulated ser phosphorylation at CDK sites regulate association with Bni1/Bnr1, Iqg1 degradation, and ring disassembly; mutation causes cytokinetic defects; rat cathet
PIS48250.1_V548L	548	V	L	PIS48250.1	B9J08_004935	orf19.6536	IQG1	Actomyosin ring component at bud neck; cell-cycle regulated ser phosphorylation at CDK sites regulate association with Bni1/Bnr1, Iqg1 degradation, and ring disassembly; mutation causes cytokinetic defects; rat cathet
PIS48250.1_P642I	642	P	I	PIS48250.1	B9J08_004935	orf19.6536	IQG1	Actomyosin ring component at bud neck; cell-cycle regulated ser phosphorylation at CDK sites regulate association with Bni1/Bnr1, Iqg1 degradation, and ring disassembly; mutation causes cytokinetic defects; rat cathet
PIS48250.1_F677V	677	F	V	PIS48250.1	B9J08_004935	orf19.6536	IQG1	Actomyosin ring component at bud neck; cell-cycle regulated ser phosphorylation at CDK sites regulate association with Bni1/Bnr1, Iqg1 degradation, and ring disassembly; mutation causes cytokinetic defects; rat cathet
PIS48250.1_S724T	724	S	T	PIS48250.1	B9J08_004935	orf19.6536	IQG1	Actomyosin ring component at bud neck; cell-cycle regulated ser phosphorylation at CDK sites regulate association with Bni1/Bnr1, Iqg1 degradation, and ring disassembly; mutation causes cytokinetic defects; rat cathet
PIS48250.1_T804S	804	T	S	PIS48250.1	B9J08_004935	orf19.6536	IQG1	Actomyosin ring component at bud neck; cell-cycle regulated ser phosphorylation at CDK sites regulate association with Bni1/Bnr1, Iqg1 degradation, and ring disassembly; mutation causes cytokinetic defects; rat cathet
PIS48250.1_T939N	939	T	N	PIS48250.1	B9J08_004935	orf19.6536	IQG1	Actomyosin ring component at bud neck; cell-cycle regulated ser phosphorylation at CDK sites regulate association with Bni1/Bnr1, Iqg1 degradation, and ring disassembly; mutation causes cytokinetic defects; rat cathet
PIS48250.1_K943N	943	K	N	PIS48250.1	B9J08_004935	orf19.6536	IQG1	Actomyosin ring component at bud neck; cell-cycle regulated ser phosphorylation at CDK sites regulate association with Bni1/Bnr1, Iqg1 degradation, and ring disassembly; mutation causes cytokinetic defects; rat cathet
PIS48250.1_A1018P	1018	A	P	PIS48250.1	B9J08_004935	orf19.6536	IQG1	Actomyosin ring component at bud neck; cell-cycle regulated ser phosphorylation at CDK sites regulate association with Bni1/Bnr1, Iqg1 degradation, and ring disassembly; mutation causes cytokinetic defects; rat cathet
PIS48250.1_P1023H	1023	P	H	PIS48250.1	B9J08_004935	orf19.6536	IQG1	Actomyosin ring component at bud neck; cell-cycle regulated ser phosphorylation at CDK sites regulate association with Bni1/Bnr1, Iqg1 degradation, and ring disassembly; mutation causes cytokinetic defects; rat cathet
PIS48250.1_H1030Q	1030	H	Q	PIS48250.1	B9J08_004935	orf19.6536	IQG1	Actomyosin ring component at bud neck; cell-cycle regulated ser phosphorylation at CDK sites regulate association with Bni1/Bnr1, Iqg1 degradation, and ring disassembly; mutation causes cytokinetic defects; rat cathet
PIS48250.1_K1079E	1079	K	E	PIS48250.1	B9J08_004935	orf19.6536	IQG1	Actomyosin ring component at bud neck; cell-cycle regulated ser phosphorylation at CDK sites regulate association with Bni1/Bnr1, Iqg1 degradation, and ring disassembly; mutation causes cytokinetic defects; rat cathet
PIS48250.1_K1129R	1129	K	R	PIS48250.1	B9J08_004935	orf19.6536	IQG1	Actomyosin ring component at bud neck; cell-cycle regulated ser phosphorylation at CDK sites regulate association with Bni1/Bnr1, Iqg1 degradation, and ring disassembly; mutation causes cytokinetic defects; rat cathet
PIS48250.1_D1250G	1250	D	G	PIS48250.1	B9J08_004935	orf19.6536	IQG1	Actomyosin ring component at bud neck; cell-cycle regulated ser phosphorylation at CDK sites regulate association with Bni1/Bnr1, Iqg1 degradation, and ring disassembly; mutation causes cytokinetic defects; rat cathet
PIS48250.1_R1267K	1267	R	K	PIS48250.1	B9J08_004935	orf19.6536	IQG1	Actomyosin ring component at bud neck; cell-cycle regulated ser phosphorylation at CDK sites regulate association with Bni1/Bnr1, Iqg1 degradation, and ring disassembly; mutation causes cytokinetic defects; rat cathet
PIS51219.1_R145K	145	R	K	PIS51219.1	B9J08_002793	YLR247C	IRC20	Ortholog(s) have ubiquitin-protein transferase activity and role in double-strand break repair via nonhomologous end joining, double-strand break repair via synthesis-dependent strand annealing
PIS51219.1_G167R	167	G	R	PIS51219.1	B9J08_002793	YLR247C	IRC20	Ortholog(s) have ubiquitin-protein transferase activity and role in double-strand break repair via nonhomologous end joining, double-strand break repair via synthesis-dependent strand annealing
PIS51219.1_F723L	723	F	L	PIS51219.1	B9J08_002793	YLR247C	IRC20	Ortholog(s) have ubiquitin-protein transferase activity and role in double-strand break repair via nonhomologous end joining, double-strand break repair via synthesis-dependent strand annealing
PIS55539.1_E76D	76	E	D	PIS55539.1	B9J08_001641	orf19.5521	ISA1	Putative mitochondrial iron-sulfur protein; alkaline repressed; induced in high iron; regulated by Sef1, Sfu1, Hap43; Spider biofilm induced
PIS55539.1_P77S	77	P	S	PIS55539.1	B9J08_001641	orf19.5521	ISA1	Putative mitochondrial iron-sulfur protein; alkaline repressed; induced in high iron; regulated by Sef1, Sfu1, Hap43; Spider biofilm induced
PIS55539.1_N133K	133	N	K	PIS55539.1	B9J08_001641	orf19.5521	ISA1	Putative mitochondrial iron-sulfur protein; alkaline repressed; induced in high iron; regulated by Sef1, Sfu1, Hap43; Spider biofilm induced
PIS50437.1_I302N	302	I	N	PIS50437.1	B9J08_004259	orf19.6629	ISC1	Mitochondrial membrane localized inositol phosphosphingolipid phospholipase C; hydrolyzes complex sphingolipids to produce ceramide; mutant is viable
PIS51561.1_E28D	28	E	D	PIS51561.1	B9J08_003152	orf19.2792	IST2	have lipid binding activity and role in endoplasmic reticulum membrane organization, protein localization to plasma membrane, regulation of phosphatidylinositol dephosphorylation
PIS51561.1_E737A	737	E	A	PIS51561.1	B9J08_003152	orf19.2792	IST2	have lipid binding activity and role in endoplasmic reticulum membrane organization, protein localization to plasma membrane, regulation of phosphatidylinositol dephosphorylation
PIS51561.1_S861N	861	S	N	PIS51561.1	B9J08_003152	orf19.2792	IST2	have lipid binding activity and role in endoplasmic reticulum membrane organization, protein localization to plasma membrane, regulation of phosphatidylinositol dephosphorylation
PIS51561.1_V881F	881	V	F	PIS51561.1	B9J08_003152	orf19.2792	IST2	have lipid binding activity and role in endoplasmic reticulum membrane organization, protein localization to plasma membrane, regulation of phosphatidylinositol dephosphorylation
PIS51561.1_N892S	892	N	S	PIS51561.1	B9J08_003152	orf19.2792	IST2	have lipid binding activity and role in endoplasmic reticulum membrane organization, protein localization to plasma membrane, regulation of phosphatidylinositol dephosphorylation
PIS48405.1_A31V	31	A	V	PIS48405.1	B9J08_005097	orf19.6548	ISU1	Protein with similarity to NifU; possible role in iron-sulfur cluster biogenesis; induced in low iron; rat catheter biofilm induced; rat catheter and Spider biofilm induced
PIS48405.1_M32L	32	M	L	PIS48405.1	B9J08_005097	orf19.6548	ISU1	Protein with similarity to NifU; possible role in iron-sulfur cluster biogenesis; induced in low iron; rat catheter biofilm induced; rat catheter and Spider biofilm induced
PIS48405.1_M96K	96	M	K	PIS48405.1	B9J08_005097	orf19.6548	ISU1	Protein with similarity to NifU; possible role in iron-sulfur cluster biogenesis; induced in low iron; rat catheter biofilm induced; rat catheter and Spider biofilm induced
PIS58599.1_D330N	330	D	N	PIS58599.1	B9J08_000045	orf19.7401	ISW2	Ortholog of S. cerevisiae Isw2; an ATPase involved in chromatin remodeling; required for chlamydospore formation; Hap43-induced gene; repressed by high-level peroxide stress
PIS50386.1_S277L	277	S	L	PIS50386.1	B9J08_004204	orf19.5307	JEN2	Dicarboxylic acid transporter; regulated by glucose repression; induced by Rgt1; disruptants not obtained by UAU1 method; rat catheter and Spider biofilm induced
PIS58482.1_K164N	164	K	N	PIS58482.1	B9J08_000981	orf19.3736	KAR4	Transcription factor; required for gene regulation in response to pheromones; ortholog of S. cerevisiae Kar4; role in karyogamy; opaque-specific, a-specific; induced by alpha factor
PIS56578.1_E42A	42	E	A	PIS56578.1	B9J08_001115	orf19.103	KAR5	Ortholog of S. cerevisiae Kar5; involved in nuclear membrane fusion during karyogamy; induced by alpha factor
PIS56578.1_D138N	138	D	N	PIS56578.1	B9J08_001115	orf19.103	KAR5	Ortholog of S. cerevisiae Kar5; involved in nuclear membrane fusion during karyogamy; induced by alpha factor
PIS54731.1_S412F	412	S	F	PIS54731.1	B9J08_002510	orf19.5011	KAR9	Ortholog of S. cerevisiae Kar9; role in mitotic spindle positioning; nonessential; localizes to bud tip, bud neck, hyphal tip; wild-type localization requires actin and microtubule cytoskeleton; induced by alpha facto
PIS48722.1_A325V	325	A	V	PIS48722.1	B9J08_005424	orf19.6563	KCH1	Ortholog of Kch1 a potassium transporter; mediates K+ influx and activates high-affinity Ca2+ influx system during mating pheromone response in S. cerevisiae; induced by alpha pheromone in SpiderM medium
PIS51502.1_F212I	212	F	I	PIS51502.1	B9J08_003090	orf19.1007	KCS1	Putative bZIP transcription factor; Spider biofilm induced
PIS59006.1_G28C	28	G	C	PIS59006.1	B9J08_000469	orf19.6126	KGD2	Putative dihydrolipoamide S-succinyltransferase; induced in high iron; Hap43-repressed; Spider biofilm repressed
PIS51041.1_G887H	887	G	H	PIS51041.1	B9J08_002611	orf19.7510	KIN2	Protein with similarity to S. cerevisiae Kin2p, transcription is positively regulated by Tbf1
PIS51412.1_F252V	252	F	V	PIS51412.1	B9J08_002993	orf19.5325	KIN3	Protein similar to S. cerevisiae Kin3p; induced under Cdc5p depletion; shows Mob2p-dependent hyphal regulation; mutants are hypersensitive to caspofungin
PIS52373.1_Q668R	668	Q	R	PIS52373.1	B9J08_003988	orf19.712	KIP1	family; involved in formation of the mitotic spindle
PIS52215.1_S75F	75	S	F	PIS52215.1	B9J08_003828	orf19.1747	KIP2	Putative kinesin-related motor protein involved in mitotic spindle positioning; repressed by alpha pheromone in SpiderM medium; periodic mRNA expression, peak at cell-cycle G2/M phase
PIS52215.1_D217E	217	D	E	PIS52215.1	B9J08_003828	orf19.1747	KIP2	Putative kinesin-related motor protein involved in mitotic spindle positioning; repressed by alpha pheromone in SpiderM medium; periodic mRNA expression, peak at cell-cycle G2/M phase
PIS52215.1_H409Q	409	H	Q	PIS52215.1	B9J08_003828	orf19.1747	KIP2	Putative kinesin-related motor protein involved in mitotic spindle positioning; repressed by alpha pheromone in SpiderM medium; periodic mRNA expression, peak at cell-cycle G2/M phase
PIS52215.1_W436S	436	W	S	PIS52215.1	B9J08_003828	orf19.1747	KIP2	Putative kinesin-related motor protein involved in mitotic spindle positioning; repressed by alpha pheromone in SpiderM medium; periodic mRNA expression, peak at cell-cycle G2/M phase
PIS52215.1_M438I	438	M	I	PIS52215.1	B9J08_003828	orf19.1747	KIP2	Putative kinesin-related motor protein involved in mitotic spindle positioning; repressed by alpha pheromone in SpiderM medium; periodic mRNA expression, peak at cell-cycle G2/M phase
PIS48285.1_C173Y	173	C	Y	PIS48285.1	B9J08_004970	orf19.7353	KIP3	Putative kinesin, involved in mitotic spindle organization
PIS48285.1_L190S	190	L	S	PIS48285.1	B9J08_004970	orf19.7353	KIP3	Putative kinesin, involved in mitotic spindle organization
PIS48285.1_M429V	429	M	V	PIS48285.1	B9J08_004970	orf19.7353	KIP3	Putative kinesin, involved in mitotic spindle organization
PIS48285.1_Q563E	563	Q	E	PIS48285.1	B9J08_004970	orf19.7353	KIP3	Putative kinesin, involved in mitotic spindle organization
PIS48285.1_N624T	624	N	T	PIS48285.1	B9J08_004970	orf19.7353	KIP3	Putative kinesin, involved in mitotic spindle organization
PIS48285.1_V636I	636	V	I	PIS48285.1	B9J08_004970	orf19.7353	KIP3	Putative kinesin, involved in mitotic spindle organization
PIS48285.1_F659Y	659	F	Y	PIS48285.1	B9J08_004970	orf19.7353	KIP3	Putative kinesin, involved in mitotic spindle organization
PIS48285.1_N713S	713	N	S	PIS48285.1	B9J08_004970	orf19.7353	KIP3	Putative kinesin, involved in mitotic spindle organization
PIS48285.1_A718P	718	A	P	PIS48285.1	B9J08_004970	orf19.7353	KIP3	Putative kinesin, involved in mitotic spindle organization
PIS58861.1_F15I	15	F	I	PIS58861.1	B9J08_000317	orf19.5265	KIP4	S. cerevisiae Smy1 ortholog; Tn mutation affects filamentous growth; filament induced; has Mob2-dependent hyphal regulation; regulated by Nrg1, Tup1; oralpharyngeal candidasis induced; Spider biofilm induced; flow mod
PIS58861.1_S63N	63	S	N	PIS58861.1	B9J08_000317	orf19.5265	KIP4	S. cerevisiae Smy1 ortholog; Tn mutation affects filamentous growth; filament induced; has Mob2-dependent hyphal regulation; regulated by Nrg1, Tup1; oralpharyngeal candidasis induced; Spider biofilm induced; flow mod
PIS58861.1_G272C	272	G	C	PIS58861.1	B9J08_000317	orf19.5265	KIP4	S. cerevisiae Smy1 ortholog; Tn mutation affects filamentous growth; filament induced; has Mob2-dependent hyphal regulation; regulated by Nrg1, Tup1; oralpharyngeal candidasis induced; Spider biofilm induced; flow mod
PIS54919.1_A46E	46	A	E	PIS54919.1	B9J08_002068	orf19.4084	KIS1	Snf1p complex scaffold protein; similar to S. cerevisiae Gal83p and Sip2p with regions of similarity to Sip1p (ASC and KIS domain); interacts with Snf4p; mutants are hypersensitive to caspofungin and hydrogen peroxide
PIS54919.1_W198S	198	W	S	PIS54919.1	B9J08_002068	orf19.4084	KIS1	Snf1p complex scaffold protein; similar to S. cerevisiae Gal83p and Sip2p with regions of similarity to Sip1p (ASC and KIS domain); interacts with Snf4p; mutants are hypersensitive to caspofungin and hydrogen peroxide
PIS54919.1_H292Q	292	H	Q	PIS54919.1	B9J08_002068	orf19.4084	KIS1	Snf1p complex scaffold protein; similar to S. cerevisiae Gal83p and Sip2p with regions of similarity to Sip1p (ASC and KIS domain); interacts with Snf4p; mutants are hypersensitive to caspofungin and hydrogen peroxide
PIS52334.1_A276S	276	A	S	PIS52334.1	B9J08_003948	orf19.4997	KIS2	Scaffold protein of Snf1p complex; similar to S. cerevisiae Gal83p and Sip2p; interacts with Snf4p; interaction with Snf1p complex is regulated by carbon source, decreased on ethanol; N-terminal myristoylation; Hog1p-
PIS52089.1_S65Q	65	S	Q	PIS52089.1	B9J08_003700	orf19.418	KOG1	Putative TORC1 subunit; heterozygous null mutant displays sensitivity to rapamycin; likely to be essential for growth, based on an insertional mutagenesis strategy
PIS52089.1_A100P	100	A	P	PIS52089.1	B9J08_003700	orf19.418	KOG1	Putative TORC1 subunit; heterozygous null mutant displays sensitivity to rapamycin; likely to be essential for growth, based on an insertional mutagenesis strategy
PIS52089.1_M269I	269	M	I	PIS52089.1	B9J08_003700	orf19.418	KOG1	Putative TORC1 subunit; heterozygous null mutant displays sensitivity to rapamycin; likely to be essential for growth, based on an insertional mutagenesis strategy
PIS54489.1_D273G	273	D	G	PIS54489.1	B9J08_002263	orf19.7363	KRE6	Essential beta-1,6-glucan synthase subunit; change in mRNA length, not abundance, at yeast-hypha transition; alkaline induced by Rim101, on cell wall regeneration; Spider biofilm induced; Bcr1-repressed in RPMI a/a bi
PIS51381.1_W26S	26	W	S	PIS51381.1	B9J08_002960	orf19.6873.1	KTI11	Zn-ribbon protein; required for synthesis of diphthamide on translation factor eEF2; involved in modification of wobble nucleosides in tRNAs; rat catheter and Spider biofilm induced
PIS51383.1_K430E	430	K	E	PIS51383.1	B9J08_002962	orf19.539	LAP3	Putative aminopeptidase; positively regulated by Sfu1; clade-associated gene expression; virulence-group-correlated expression; induced by alpha pheromone in SpiderM medium; Hap43-induced; Spider and flow model biofil
PIS51066.1_N221D	221	N	D	PIS51066.1	B9J08_002637	orf19.1628	LAP41	Putative aminopeptidase yscI precursor; mutant is viable; protein present in exponential and stationary growth phase yeast cultures; Spider biofilm repressed
PIS49710.1_D183E	183	D	E	PIS49710.1	B9J08_004737	orf19.6561	LAT1	of pyruvate dehydrogenase complex; sumoylation target; Spider biofilm repressed
PIS49849.1_L141F	141	L	F	PIS49849.1	B9J08_004876	orf19.1260	LEA1	Predicted component of U2 snRNP; induced by alpha pheromone in SpiderM medium
PIS49849.1_K155R	155	K	R	PIS49849.1	B9J08_004876	orf19.1260	LEA1	Predicted component of U2 snRNP; induced by alpha pheromone in SpiderM medium
PIS49849.1_E156Q	156	E	Q	PIS49849.1	B9J08_004876	orf19.1260	LEA1	Predicted component of U2 snRNP; induced by alpha pheromone in SpiderM medium
PIS49849.1_S157L	157	S	L	PIS49849.1	B9J08_004876	orf19.1260	LEA1	Predicted component of U2 snRNP; induced by alpha pheromone in SpiderM medium
PIS49849.1_E204G	204	E	G	PIS49849.1	B9J08_004876	orf19.1260	LEA1	Predicted component of U2 snRNP; induced by alpha pheromone in SpiderM medium
PIS51491.1_E66D	66	E	D	PIS51491.1	B9J08_003079	orf19.5830	LHS1	Protein similar to S. cerevisiae Hsp70p; predicted Kex2p substrate; possibly essential, disruptants not obtained by UAU1 method; flow model biofilm repressed
PIS51491.1_I441V	441	I	V	PIS51491.1	B9J08_003079	orf19.5830	LHS1	Protein similar to S. cerevisiae Hsp70p; predicted Kex2p substrate; possibly essential, disruptants not obtained by UAU1 method; flow model biofilm repressed
PIS51491.1_M754V	754	M	V	PIS51491.1	B9J08_003079	orf19.5830	LHS1	Protein similar to S. cerevisiae Hsp70p; predicted Kex2p substrate; possibly essential, disruptants not obtained by UAU1 method; flow model biofilm repressed
PIS49840.1_S186R	186	S	R	PIS49840.1	B9J08_004867	orf19.6511	LIG1	tRNA ligase; functional homolog of S. cerevisiae Trl1
PIS49841.1_Q370R	370	Q	R	PIS49841.1	B9J08_004868	orf19.6511	LIG1	tRNA ligase; functional homolog of S. cerevisiae Trl1
PIS50357.1_E96K	96	E	K	PIS50357.1	B9J08_004172	orf19.4821	LIP1	Secreted lipase, member of a lipase gene family whose members are expressed differentially in response to carbon source and during infection; may have a role in nutrition and/or in creating an acidic microenvironment
PIS50358.1_Q25E	25	Q	E	PIS50358.1	B9J08_004173	orf19.4821	LIP1	Secreted lipase, member of a lipase gene family whose members are expressed differentially in response to carbon source and during infection; may have a role in nutrition and/or in creating an acidic microenvironment
PIS50358.1_K63R	63	K	R	PIS50358.1	B9J08_004173	orf19.4821	LIP1	Secreted lipase, member of a lipase gene family whose members are expressed differentially in response to carbon source and during infection; may have a role in nutrition and/or in creating an acidic microenvironment
PIS50358.1_G186D	186	G	D	PIS50358.1	B9J08_004173	orf19.4821	LIP1	Secreted lipase, member of a lipase gene family whose members are expressed differentially in response to carbon source and during infection; may have a role in nutrition and/or in creating an acidic microenvironment
PIS50358.1_V502L	502	V	L	PIS50358.1	B9J08_004173	orf19.4821	LIP1	Secreted lipase, member of a lipase gene family whose members are expressed differentially in response to carbon source and during infection; may have a role in nutrition and/or in creating an acidic microenvironment
PIS50360.1_K40N	40	K	N	PIS50360.1	B9J08_004175	orf19.4821	LIP1	Secreted lipase, member of a lipase gene family whose members are expressed differentially in response to carbon source and during infection; may have a role in nutrition and/or in creating an acidic microenvironment
PIS50360.1_F360Y	360	F	Y	PIS50360.1	B9J08_004175	orf19.4821	LIP1	Secreted lipase, member of a lipase gene family whose members are expressed differentially in response to carbon source and during infection; may have a role in nutrition and/or in creating an acidic microenvironment
PIS50360.1_I404V	404	I	V	PIS50360.1	B9J08_004175	orf19.4821	LIP1	Secreted lipase, member of a lipase gene family whose members are expressed differentially in response to carbon source and during infection; may have a role in nutrition and/or in creating an acidic microenvironment
PIS50360.1_T523M	523	T	M	PIS50360.1	B9J08_004175	orf19.4821	LIP1	Secreted lipase, member of a lipase gene family whose members are expressed differentially in response to carbon source and during infection; may have a role in nutrition and/or in creating an acidic microenvironment
PIS50361.1_K46N	46	K	N	PIS50361.1	B9J08_004176	orf19.4821	LIP1	Secreted lipase, member of a lipase gene family whose members are expressed differentially in response to carbon source and during infection; may have a role in nutrition and/or in creating an acidic microenvironment
PIS50362.1_S178T	178	S	T	PIS50362.1	B9J08_004177	orf19.4821	LIP1	Secreted lipase, member of a lipase gene family whose members are expressed differentially in response to carbon source and during infection; may have a role in nutrition and/or in creating an acidic microenvironment
PIS50362.1_F388L	388	F	L	PIS50362.1	B9J08_004177	orf19.4821	LIP1	Secreted lipase, member of a lipase gene family whose members are expressed differentially in response to carbon source and during infection; may have a role in nutrition and/or in creating an acidic microenvironment
PIS50362.1_K399Q	399	K	Q	PIS50362.1	B9J08_004177	orf19.4821	LIP1	Secreted lipase, member of a lipase gene family whose members are expressed differentially in response to carbon source and during infection; may have a role in nutrition and/or in creating an acidic microenvironment
PIS54601.1_N260T	260	N	T	PIS54601.1	B9J08_002377	orf19.4821	LIP1	Secreted lipase, member of a lipase gene family whose members are expressed differentially in response to carbon source and during infection; may have a role in nutrition and/or in creating an acidic microenvironment
PIS54601.1_S487Q	487	S	Q	PIS54601.1	B9J08_002377	orf19.4821	LIP1	Secreted lipase, member of a lipase gene family whose members are expressed differentially in response to carbon source and during infection; may have a role in nutrition and/or in creating an acidic microenvironment
PIS54601.1_L505V	505	L	V	PIS54601.1	B9J08_002377	orf19.4821	LIP1	Secreted lipase, member of a lipase gene family whose members are expressed differentially in response to carbon source and during infection; may have a role in nutrition and/or in creating an acidic microenvironment
PIS58477.1_M120I	120	M	I	PIS58477.1	B9J08_000976	orf19.6127	LPD1	Putative dihydrolipoamide dehydrogenase; soluble in hyphae; antigenic in human oral infection and murine systemic infection; macrophage-induced protein; protein present in exponential and stationary phase yeast cultur
PIS58477.1_H304Q	304	H	Q	PIS58477.1	B9J08_000976	orf19.6127	LPD1	Putative dihydrolipoamide dehydrogenase; soluble in hyphae; antigenic in human oral infection and murine systemic infection; macrophage-induced protein; protein present in exponential and stationary phase yeast cultur
PIS48406.1_D83N	83	D	N	PIS48406.1	B9J08_005098	orf19.6544	LPI9	Protein phosphatase type 1 regulator; role in chromosome segregation, regulation of phosphoprotein phosphatase activity; rat catheter and Spider biofilm induced
PIS48406.1_S169L	169	S	L	PIS48406.1	B9J08_005098	orf19.6544	LPI9	Protein phosphatase type 1 regulator; role in chromosome segregation, regulation of phosphoprotein phosphatase activity; rat catheter and Spider biofilm induced
PIS48406.1_A182V	182	A	V	PIS48406.1	B9J08_005098	orf19.6544	LPI9	Protein phosphatase type 1 regulator; role in chromosome segregation, regulation of phosphoprotein phosphatase activity; rat catheter and Spider biofilm induced
PIS48406.1_A203E	203	A	E	PIS48406.1	B9J08_005098	orf19.6544	LPI9	Protein phosphatase type 1 regulator; role in chromosome segregation, regulation of phosphoprotein phosphatase activity; rat catheter and Spider biofilm induced
PIS48406.1_N1139S	1139	N	S	PIS48406.1	B9J08_005098	orf19.6544	LPI9	Protein phosphatase type 1 regulator; role in chromosome segregation, regulation of phosphoprotein phosphatase activity; rat catheter and Spider biofilm induced
[truncated: 5,387 more rows]

## Sheet: CNV
Depth of 1000 bp-window for C. auris strains BJCA001 and BJCA002
scaffold	frameStart	frameEnd	Depth_BJCA002	Depth_BJCA001		Average Depth for BJCA002	182.58
[truncated: 12,375 more rows]
