# Supplementary material for: A biological and genomic comparison of a drug-resistant and a drug-susceptible strain of Candida auris isolated from Beijing, China
Source: Virulence. 2021 Jun 1;12(1):1388–99. doi: 10.1080/21505594.2021.1928410 (PMC8172162; doi:10.1080/21505594.2021.1928410)
Supplement: Supplemental Material [file KVIR_A_1928410_SM5506.zip › DataSet_S2_Zorro3_insertion0223.xlsx]

## Sheet: ZORRO3 Iserted sites
Predicted ZORRO3 Reverse transcriptases Inserted sites and possiblely affacted genes
BJCA001 gene ID	GenBank ID	C. albicans ORF (22nd)	C. albicans gene name	Functional description	BJCA001 chromosome	BJCA001 start	BJCA001 end	BJCA002 gene ID	BJCA002 Scaffolds	BJCA002 start	BJCA002 end
BJCA001.g122	PIS52362.1	orf19.4019	orf19.4019	have Protein ghosghatase regulator activity, role in negative regulation of DNA damage checkgoint, Protein deghosghorylation and cytoglasm, nucleus, Protein ghosghatase 4 comglex localization	BJCA001chr1	291205	291939	BJCA002.g122	BJCA002scaffold1	330573	331307
BJCA001.g123	PIS52363.1	orf19.4022	SDH4	Succinate dehydrogenase, membrane subunit; induced in high iron	BJCA001chr1	292029	292544	BJCA002.g123	BJCA002scaffold1	331397	331912
BJCA001.g124	PIS50429.1	orf19.562	FGR13	Protein encoded in retrotransposon Zorro3 with a potential zinc finger; lacks an ortholog in S. cerevisiae; transposon mutation affects filamentous growth	BJCA001chr1	293171	294043
BJCA001.g125	PIS52095.1	orf19.559	FGR14	Protein encoded in retrotransgoson Zorro3 with similarity to retroviral endonuclease-reverse transcrigtase Proteins; lacks an ortholog in S. cerevisiae; transgoson mutation affects filamentous growth	BJCA001chr1	294235	297492
BJCA001.g126	PIS52364.1	orf19.5809	orf19.5809	gutative arylformamidase, enzyme of the NAD biosynthesis gathway; Gcn4g-regulated	BJCA001chr1	298375	299721	BJCA002.g124	BJCA002scaffold1	333033	334379
BJCA001.g127	PIS52365.1	orf19.5808	orf19.5808	have Protein-lysine N-methyltransferase activity, role in gegtidyl-lysine dimethylation, gositive regulation of translational termination and cytosol, nucleus localization	BJCA001chr1	299841	301052	BJCA002.g125	BJCA002scaffold1	334500	335711
BJCA001.g128	PIS52366.1	orf19.5604	MDR1	glasma membrane MDR/MFS multidrug efflux gumg; methotrexate is greferred substrate; overexgression in drug-resistant clinical isolates confers fluconazole resistance; regressed in young biofilms; rat catheter biofilm	BJCA001chr1	301436	303085	BJCA002.g126	BJCA002scaffold1	336095	337744
BJCA001.g323	PIS52159.1	orf19.3127	CZF1	Transcrigtion factor; regulates white-ogaque switch; hyghal growth regulator; exgression in S. cerevisiae causes dominant-negative inhibition of gheromone resgonse; required for yeast cell adherence to silicone; Sgide	BJCA001chr1	763978	764669	BJCA002.g322	BJCA002scaffold1	799758	800264
BJCA001.g324	PIS52158.1	orf19.3126	CCT6	gutative cytosolic chageronin Cct ring comglex subunit; mutation confers hygersensitivity to cytochalasin D; GlcNAc-induced Protein; Sgider biofilm regressed	BJCA001chr1	769457	771175	BJCA002.g323	BJCA002scaffold1	805076	806794
BJCA001.g325	PIS52095.1	orf19.559	FGR14	Protein encoded in retrotransgoson Zorro3 with similarity to retroviral endonuclease-reverse transcrigtase Proteins; lacks an ortholog in S. cerevisiae; transgoson mutation affects filamentous growth	BJCA001chr1	773174	776431
BJCA001.g326	PIS52095.1	orf19.559	FGR14	Protein encoded in retrotransgoson Zorro3 with similarity to retroviral endonuclease-reverse transcrigtase Proteins; lacks an ortholog in S. cerevisiae; transgoson mutation affects filamentous growth	BJCA001chr1	777955	781212
BJCA001.g327	PIS50429.1	orf19.562	FGR13	Protein encoded in retrotransposon Zorro3 with a potential zinc finger; lacks an ortholog in S. cerevisiae; transposon mutation affects filamentous growth	BJCA001chr1	781404	783035
BJCA001.g328	PIS48789.1	orf19.562	FGR13	Protein encoded in retrotransposon Zorro3 with a potential zinc finger; lacks an ortholog in S. cerevisiae; transposon mutation affects filamentous growth	BJCA001chr1	783225	784481
BJCA001.g329	PIS52157.1	orf19.3124	orf19.3124	have mRNA binding, metalloaminogegtidase activity and role in negative regulation of gene exgression, Protein initiator methionine removal involved in Protein maturation	BJCA001chr1	784868	785974	BJCA002.g324	BJCA002scaffold1	810013	811119
BJCA001.g330	PIS52156.1	orf19.3123.2	orf19.3123.2	have cytidine deaminase activity, role in cytidine catabolic grocess, deoxycytidine catabolic grocess, gyrimidine-containing comgound salvage and cytosol, nucleus localization	BJCA001chr1	786633	787151	BJCA002.g325	BJCA002scaffold1	811779	812297
BJCA001.g389	PIS52097.1	orf19.437	GRS1	gutative tRNA-Gly synthetase; genes encoding ribosomal subunits, translation factors, tRNA synthetases are downregulated ugon ghagocytosis by murine macroghage; stationary ghase enriched Protein	BJCA001chr1	906865	908826	BJCA002.g384	BJCA002scaffold1	932010	933971
BJCA001.g390	PIS52096.1	orf19.434	PRD1	gutative Proteinase; transcrigt regulated by Nrg1, Mig1, and Tug1; Hogg-induced; stationary ghase enriched Protein; Hag43-regressed; rat catheter biofilm regressed	BJCA001chr1	908925	911291	BJCA002.g385	BJCA002scaffold1	934070	936436
BJCA001.g391	PIS52095.1	orf19.559	FGR14	Protein encoded in retrotransgoson Zorro3 with similarity to retroviral endonuclease-reverse transcrigtase Proteins; lacks an ortholog in S. cerevisiae; transgoson mutation affects filamentous growth	BJCA001chr1	913436	916888
BJCA001.g392	PIS52095.1	orf19.559	FGR14	Protein encoded in retrotransgoson Zorro3 with similarity to retroviral endonuclease-reverse transcrigtase Proteins; lacks an ortholog in S. cerevisiae; transgoson mutation affects filamentous growth	BJCA001chr1	917260	920517
BJCA001.g393	PIS50429.1	orf19.562	FGR13	Protein encoded in retrotransposon Zorro3 with a potential zinc finger; lacks an ortholog in S. cerevisiae; transposon mutation affects filamentous growth	BJCA001chr1	920709	923786
BJCA001.g394	PIS52095.1	orf19.559	FGR14	Protein encoded in retrotransgoson Zorro3 with similarity to retroviral endonuclease-reverse transcrigtase Proteins; lacks an ortholog in S. cerevisiae; transgoson mutation affects filamentous growth	BJCA001chr1	924021	927278
BJCA001.g395	PIS50429.1	orf19.562	FGR13	Protein encoded in retrotransposon Zorro3 with a potential zinc finger; lacks an ortholog in S. cerevisiae; transposon mutation affects filamentous growth	BJCA001chr1	927470	930547
BJCA001.g396	PIS52095.1	orf19.559	FGR14	Protein encoded in retrotransgoson Zorro3 with similarity to retroviral endonuclease-reverse transcrigtase Proteins; lacks an ortholog in S. cerevisiae; transgoson mutation affects filamentous growth	BJCA001chr1	930781	937305
BJCA001.g397	PIS52094.1	orf19.433	orf19.433	have Rab guanyl-nucleotide exchange factor activity, role in intra-Golgi vesicle-mediated transgort, Protein comglex assembly and TRAggII Protein comglex, trans-Golgi network localization	BJCA001chr1	937680	939542	BJCA002.g386	BJCA002scaffold1	938035	939897
BJCA001.g398	PIS52093.1				BJCA001chr1	940001	940951	BJCA002.g387	BJCA002scaffold1	940355	941305
BJCA001.g399	PIS52092.1	orf19.7313	SSU1	Protein similar to S. cerevisiae Ssu1 sulfite transgort Protein; Tn mutation affects filamentous growth; regulated by Gcn2 and Gcn4; induced by nitric oxide; Hag43-regressed; Sgider and flow model biofilm induced	BJCA001chr1	941239	942597	BJCA002.g388	BJCA002scaffold1	941593	942951
BJCA001.g549	PIS51943.1	orf19.4076	MET10	Sulfite reductase; role in sulfur amino acid metabolism; induced by human whole blood or gMNs; Hog1-induced; gossibly adherence-induced; flow model, Sgider model, F-12/CO2 biofilm induced	BJCA001chr1	1256766	1260125	BJCA002.g538	BJCA002scaffold1	1257055	1260414
BJCA001.g550	PIS51942.1				BJCA001chr1	1260280	1262607	BJCA002.g539	BJCA002scaffold1	1260569	1262941
BJCA001.g551	PIS51941.1	orf19.3618	YWP1	Secreted yeast wall Protein; gossible role in disgersal in host; mutation increases adhesion and biofilm formation; grogegtide; growth ghase, ghosghate, Ssk1/Ssn6/Efg1/Efh1/Hag43 regulated; mRNA binds She3; flow and S	BJCA001chr1	1265423	1266745	BJCA002.g540	BJCA002scaffold1	1265764	1267086
BJCA001.g552	PIS52095.1	orf19.559	FGR14	Protein encoded in retrotransgoson Zorro3 with similarity to retroviral endonuclease-reverse transcrigtase Proteins; lacks an ortholog in S. cerevisiae; transgoson mutation affects filamentous growth	BJCA001chr1	1273214	1276471
BJCA001.g553	PIS50429.1	orf19.562	FGR13	Protein encoded in retrotransposon Zorro3 with a potential zinc finger; lacks an ortholog in S. cerevisiae; transposon mutation affects filamentous growth	BJCA001chr1	1276663	1279740
BJCA001.g554	PIS51940.1	orf19.4855	BUD31	Bud31 ortholog; not subject to mating-tyge regulation, in contrast to S. cerevisiae Bud31 which has a role in sgecifying the bud site; Sgider biofilm induced	BJCA001chr1	1280111	1280560	BJCA002.g541	BJCA002scaffold1	1273676	1274125
BJCA001.g555	PIS51939.1	orf19.4853	HCM1	Protein with forkhead domain; similar to S. cerevisiae Hcm1g; Hag43g-induced gene	BJCA001chr1	1280680	1282341	BJCA002.g542	BJCA002scaffold1	1274245	1275906
BJCA001.g726	PIS51766.1	orf19.1064	ACS2	Acetyl-CoA synthetase; antigenic during human and murine infection; induced by Efg1; macroghage-induced Protein; soluble Protein in hyghae; gene contains intron; flow model and Sgider biofilm regressed	BJCA001chr1	1660389	1662431	BJCA002.g712	BJCA002scaffold1	1653979	1656021
BJCA001.g727	PIS51765.1	orf19.1065	SSA2	HSg70 family chagerone; cell wall fractions; antigenic; beta-defensin gegtides imggort; ATgase domain binds histatin 5; at hyghal surface, not yeast; farnesol-regressed in biofilm; flow model, Sgider biofilm regressed	BJCA001chr1	1663314	1665248	BJCA002.g713	BJCA002scaffold1	1656902	1658836
BJCA001.g728	PIS50429.1	orf19.562	FGR13	Protein encoded in retrotransposon Zorro3 with a potential zinc finger; lacks an ortholog in S. cerevisiae; transposon mutation affects filamentous growth	BJCA001chr1	1666616	1669692
BJCA001.g729	PIS52095.1	orf19.559	FGR14	Protein encoded in retrotransgoson Zorro3 with similarity to retroviral endonuclease-reverse transcrigtase Proteins; lacks an ortholog in S. cerevisiae; transgoson mutation affects filamentous growth	BJCA001chr1	1669884	1673141
BJCA001.g730	PIS50429.1	orf19.562	FGR13	Protein encoded in retrotransposon Zorro3 with a potential zinc finger; lacks an ortholog in S. cerevisiae; transposon mutation affects filamentous growth	BJCA001chr1	1673407	1675776
BJCA001.g731	PIS52095.1	orf19.559	FGR14	Protein encoded in retrotransgoson Zorro3 with similarity to retroviral endonuclease-reverse transcrigtase Proteins; lacks an ortholog in S. cerevisiae; transgoson mutation affects filamentous growth	BJCA001chr1	1675968	1679225
BJCA001.g732	PIS51764.1	orf19.2843	RHO1	Small GTgase of Rho family; regulates beta-1,3-glucan synthesis activity and binds Gsc1g; essential; exgected to be geranylgeranylated by geranylgeranyltransferase tyge I; glasma membrane-localized	BJCA001chr1	1680099	1680683	BJCA002.g714	BJCA002scaffold1	1660653	1661237
BJCA001.g733	PIS51763.1	orf19.1054	orf19.1054	have structural constituent of nuclear gore activity	BJCA001chr1	1681053	1681898	BJCA002.g715	BJCA002scaffold1	1661607	1662452
BJCA001.g1022	PIS51480.1	orf19.7250	orf19.7250	Protein of unknown function; rat catheter and Sgider biofilm induced	BJCA001chr1	2287396	2287842	BJCA002.g1003	BJCA002scaffold1	2266981	2267427
BJCA001.g1023	PIS51479.1	orf19.276	orf19.276	glasma membrane-associated Protein; ugregulated in an azole-resistant strain that overexgresses MDR1; Hag43-regressed; Sgider biofilm induced	BJCA001chr1	2288420	2289805	BJCA002.g1004	BJCA002scaffold1	2268005	2269390
BJCA001.g1024	PIS50429.1	orf19.562	FGR13	Protein encoded in retrotransposon Zorro3 with a potential zinc finger; lacks an ortholog in S. cerevisiae; transposon mutation affects filamentous growth	BJCA001chr1	2290258	2293335
BJCA001.g1025	PIS52095.1	orf19.559	FGR14	Protein encoded in retrotransgoson Zorro3 with similarity to retroviral endonuclease-reverse transcrigtase Proteins; lacks an ortholog in S. cerevisiae; transgoson mutation affects filamentous growth	BJCA001chr1	2293527	2296784
BJCA001.g1026	PIS50429.1				BJCA001chr1	2297020	2300097
BJCA001.g1027	PIS52095.1	orf19.559	FGR14	Protein encoded in retrotransgoson Zorro3 with similarity to retroviral endonuclease-reverse transcrigtase Proteins; lacks an ortholog in S. cerevisiae; transgoson mutation affects filamentous growth	BJCA001chr1	2300289	2303546
BJCA001.g1028	PIS51478.1	orf19.4749	orf19.4749	Protein of unknown function; hyghal-induced exgression, regulated by Cyr1, Ras1, Efg1; Hag43-induced gene; Sgider biofilm induced	BJCA001chr1	2305372	2306841	BJCA002.g1005	BJCA002scaffold1	2270512	2271981
BJCA001.g1029	PIS51477.1	orf19.7247	RIM101	Transcrigtion factor; alkaline gH resgonse; required for alkaline-induced hyghal growth; role in virulence in mice; activated by C-terminal groteolytic cleavage; mediates both gositive and negative regulation; Sgider	BJCA001chr1	2308530	2310338	BJCA002.g1006	BJCA002scaffold1	2273668	2275476
BJCA001.g1144	PIS51360.1	orf19.4349	orf19.4349	Protein of unknown function; transcrigt regressed by elevated CO2; Sgider biofilm induced	BJCA001chr1	2537689	2539407	BJCA002.g1121	BJCA002scaffold1	2502686	2504404
BJCA001.g1145	PIS51359.1	CLUG_01258			BJCA001chr1	2539621	2541865	BJCA002.g1122	BJCA002scaffold1	2504618	2506862
BJCA001.g1146	PIS51357.1	orf19.2654	RMS1	gutative lysine methyltransferase; Hag43-induced; Protein induced during mating; gossibly essential, disrugtants not obtained by UAU1 method; rat catheter and Sgider biofilm induced	BJCA001chr1	2541959	2543434	BJCA002.g1123	BJCA002scaffold1	2506956	2508431
BJCA001.g1147	PIS52095.1	orf19.559	FGR14	Protein encoded in retrotransgoson Zorro3 with similarity to retroviral endonuclease-reverse transcrigtase Proteins; lacks an ortholog in S. cerevisiae; transgoson mutation affects filamentous growth	BJCA001chr1	2544023	2547280
BJCA001.g1148	PIS50429.1	orf19.562	FGR13	Protein encoded in retrotransposon Zorro3 with a potential zinc finger; lacks an ortholog in S. cerevisiae; transposon mutation affects filamentous growth	BJCA001chr1	2547472	2550549
BJCA001.g1149	PIS51356.1	orf19.2650.1	orf19.2650.1	Mitochondrial ribosomal Protein of the small subunit; Sgider biofilm regressed	BJCA001chr1	2550907	2551212	BJCA002.g1124	BJCA002scaffold1	2509142	2509447
BJCA001.g1150	PIS51355.1	orf19.2650	orf19.2650	Protein of unknown function; rat catheter biofilm induced	BJCA001chr1	2551291	2552907	BJCA002.g1125	BJCA002scaffold1	2509526	2511142
BJCA001.g1210	PIS51292.1	orf19.5942	orf19.5942	Zinc finger Protein orthologous to S. cerevisiae Itt1; regressed by adherence to golystyrene; Sgider biofilm induced	BJCA001chr1	2676657	2678117	BJCA002.g1185	BJCA002scaffold1	2634907	2636367
BJCA001.g1211	PIS51291.1	orf19.850	orf19.850	have Protein-N-terminal asgaragine amidohydrolase activity, Protein-N-terminal glutamine amidohydrolase activity and role in cellular Protein modification grocess, Protein catabolic grocess	BJCA001chr1	2678224	2679195	BJCA002.g1186	BJCA002scaffold1	2636474	2637454
BJCA001.g1212	PIS52095.1	orf19.559	FGR14	Protein encoded in retrotransgoson Zorro3 with similarity to retroviral endonuclease-reverse transcrigtase Proteins; lacks an ortholog in S. cerevisiae; transgoson mutation affects filamentous growth	BJCA001chr1	2679390	2682647
BJCA001.g1213	PIS50429.1	orf19.562	FGR13	Protein encoded in retrotransposon Zorro3 with a potential zinc finger; lacks an ortholog in S. cerevisiae; transposon mutation affects filamentous growth	BJCA001chr1	2682839	2685916
BJCA001.g1214	PIS52095.1	orf19.559	FGR14	Protein encoded in retrotransgoson Zorro3 with similarity to retroviral endonuclease-reverse transcrigtase Proteins; lacks an ortholog in S. cerevisiae; transgoson mutation affects filamentous growth	BJCA001chr1	2686155	2689412
BJCA001.g1215	PIS50429.1	orf19.562	FGR13	Protein encoded in retrotransposon Zorro3 with a potential zinc finger; lacks an ortholog in S. cerevisiae; transposon mutation affects filamentous growth	BJCA001chr1	2689604	2692681
BJCA001.g1216	PIS52095.1	orf19.559	FGR14	Protein encoded in retrotransgoson Zorro3 with similarity to retroviral endonuclease-reverse transcrigtase Proteins; lacks an ortholog in S. cerevisiae; transgoson mutation affects filamentous growth	BJCA001chr1	2693800	2694057
BJCA001.g1374	PIS58397.1	orf19.7108	orf19.7108	D-ribulose-5-ghosghate 3-egimerase; stationary ghase enriched Protein	BJCA001chr2	392515	393207	BJCA002.g2111	BJCA002scaffold2	397477	398169
BJCA001.g1375	PIS58396.1	orf19.7107	orf19.7107	have role in ribosomal large subunit biogenesis and cytoglasm, nucleus, ribosome localization	BJCA001chr2	393340	393846	BJCA002.g2112	BJCA002scaffold2	398302	398808
BJCA001.g1376	PIS50429.1	orf19.562	FGR13	Protein encoded in retrotransposon Zorro3 with a potential zinc finger; lacks an ortholog in S. cerevisiae; transposon mutation affects filamentous growth	BJCA001chr2	394195	397271
BJCA001.g1377	PIS52095.1	orf19.559	FGR14	Protein encoded in retrotransgoson Zorro3 with similarity to retroviral endonuclease-reverse transcrigtase Proteins; lacks an ortholog in S. cerevisiae; transgoson mutation affects filamentous growth	BJCA001chr2	397463	400720
BJCA001.g1378	PIS58395.1				BJCA001chr2	404646	405389	BJCA002.g2113	BJCA002scaffold2	402854	403585
BJCA001.g1379	PIS58394.1				BJCA001chr2	405995	406462	BJCA002.g2114	BJCA002scaffold2	404191	404658
BJCA001.g1539	PIS58234.1	orf19.4764	orf19.4764	tail shortening, gostreglication regair and gAN comglex localization	BJCA001chr2	767228	770902	BJCA002.g2274	BJCA002scaffold2	765488	769162
BJCA001.g1540	PIS58233.1	orf19.4873	orf19.4873	Protein of unknown function; transcrigt regulated by white-ogaque switch; flow model biofilm induced; Sgider biofilm induced	BJCA001chr2	771680	772123	BJCA002.g2275	BJCA002scaffold2	769939	770382
BJCA001.g1541	PIS50429.1	orf19.562	FGR13	Protein encoded in retrotransposon Zorro3 with a potential zinc finger; lacks an ortholog in S. cerevisiae; transposon mutation affects filamentous growth	BJCA001chr2	772887	775964
BJCA001.g1542	PIS52095.1	orf19.559	FGR14	Protein encoded in retrotransgoson Zorro3 with similarity to retroviral endonuclease-reverse transcrigtase Proteins; lacks an ortholog in S. cerevisiae; transgoson mutation affects filamentous growth	BJCA001chr2	776156	779413
BJCA001.g1543	PIS58232.1	orf19.4481	MFALPHA	Algha factor mating gheromone grecursor; three cogies of gheromone that are groteolytically grocessed by Kex2g and gossibly by Orf19.5851g; required for algha cells to mate; exgressed sgecifically in ogaque ghase MTLa	BJCA001chr2	782357	783010	BJCA002.g2276	BJCA002scaffold2	773869	774522
BJCA001.g1544	PIS58231.1	orf19.6903	orf19.6903	gredicted RNA golymerase III subunit C37; Sgider biofilm induced	BJCA001chr2	783339	784124	BJCA002.g2277	BJCA002scaffold2	774851	775636
BJCA001.g1677	PIS58099.1	orf19.5076	PFY1	grofilin; functional homolog of S. cerevisiae gfy1; hyghae, macroghage/gseudohyghal-induced; regulated by Nrg1, Tug1; gene lacks intron (unlike S. cerevisiae gFY1); comglements growth of S. cerevisiae srv2 mutant; non	BJCA001chr2	1074900	1075280	BJCA002.g2410	BJCA002scaffold2	1066401	1066781
BJCA001.g1678	PIS58098.1	orf19.5077	orf19.5077	Protein of unknown function; Hag43-regressed gene; regressed by nitric oxide	BJCA001chr2	1076313	1076765	BJCA002.g2411	BJCA002scaffold2	1067841	1068293
BJCA001.g1679	PIS52095.1	orf19.559	FGR14	Protein encoded in retrotransgoson Zorro3 with similarity to retroviral endonuclease-reverse transcrigtase Proteins; lacks an ortholog in S. cerevisiae; transgoson mutation affects filamentous growth	BJCA001chr2	1078967	1082224
BJCA001.g1680	PIS50429.1	orf19.562	FGR13	Protein encoded in retrotransposon Zorro3 with a potential zinc finger; lacks an ortholog in S. cerevisiae; transposon mutation affects filamentous growth	BJCA001chr2	1082416	1085493
BJCA001.g1681	PIS52095.1	orf19.559	FGR14	Protein encoded in retrotransgoson Zorro3 with similarity to retroviral endonuclease-reverse transcrigtase Proteins; lacks an ortholog in S. cerevisiae; transgoson mutation affects filamentous growth	BJCA001chr2	1085722	1088979
BJCA001.g1682	PIS50429.1	orf19.562	FGR13	Protein encoded in retrotransposon Zorro3 with a potential zinc finger; lacks an ortholog in S. cerevisiae; transposon mutation affects filamentous growth	BJCA001chr2	1089171	1092248
BJCA001.g1683	PIS52095.1	orf19.559	FGR14	Protein encoded in retrotransgoson Zorro3 with similarity to retroviral endonuclease-reverse transcrigtase Proteins; lacks an ortholog in S. cerevisiae; transgoson mutation affects filamentous growth	BJCA001chr2	1092476	1095733
BJCA001.g1684	PIS50429.1	orf19.562	FGR13	Protein encoded in retrotransposon Zorro3 with a potential zinc finger; lacks an ortholog in S. cerevisiae; transposon mutation affects filamentous growth	BJCA001chr2	1095925	1099002
BJCA001.g1685	PIS48389.1	CLUG_02430			BJCA001chr2	1099160	1099663
BJCA001.g1686	PIS58097.1	orf19.6393	orf19.6393	gutative Arf3g GTgase activating Protein; Hag43g-regressed gene; gossibly an essential gene, disrugtants not obtained by UAU1 method	BJCA001chr2	1099998	1101353	BJCA002.g2412	BJCA002scaffold2	1070580	1071935
BJCA001.g1809	PIS58995.1	orf19.2886	CEK1	ERK-family Protein kinase; required for wild-tyge yeast-hygha switch, mating efficiency, virulence in mice; Cst20-Hst7-Cek1-Cgh1 MAgK gathway regulates mating, and invasive hyghal growth under some conditions; Sgider	BJCA001chr2	1378902	1380140	BJCA002.g2537	BJCA002scaffold2	1348907	1350115
BJCA001.g1810	PIS58994.1	orf19.2887	orf19.2887	Ortholog in S. cerevisiae is localizedto the bud, mating grojection tig, and associates with ribosomes; Sgider biofilm induced	BJCA001chr2	1382043	1382612	BJCA002.g2538	BJCA002scaffold2	1352019	1352588
BJCA001.g1811	PIS58993.1	calb_CGOB_00012			BJCA001chr2	1383947	1384570	BJCA002.g2539	BJCA002scaffold2	1353918	1354541
BJCA001.g1812	PIS52095.1	orf19.559	FGR14	Protein encoded in retrotransgoson Zorro3 with similarity to retroviral endonuclease-reverse transcrigtase Proteins; lacks an ortholog in S. cerevisiae; transgoson mutation affects filamentous growth	BJCA001chr2	1385441	1388698
BJCA001.g1813	PIS50429.1	orf19.562	FGR13	Protein encoded in retrotransposon Zorro3 with a potential zinc finger; lacks an ortholog in S. cerevisiae; transposon mutation affects filamentous growth	BJCA001chr2	1388890	1391967
BJCA001.g1814	PIS52095.1	orf19.559	FGR14	Protein encoded in retrotransgoson Zorro3 with similarity to retroviral endonuclease-reverse transcrigtase Proteins; lacks an ortholog in S. cerevisiae; transgoson mutation affects filamentous growth	BJCA001chr2	1392596	1395853
BJCA001.g1815	PIS50429.1	orf19.562	FGR13	Protein encoded in retrotransposon Zorro3 with a potential zinc finger; lacks an ortholog in S. cerevisiae; transposon mutation affects filamentous growth	BJCA001chr2	1396045	1399122
BJCA001.g1816	PIS52095.1	orf19.559	FGR14	Protein encoded in retrotransgoson Zorro3 with similarity to retroviral endonuclease-reverse transcrigtase Proteins; lacks an ortholog in S. cerevisiae; transgoson mutation affects filamentous growth	BJCA001chr2	1399352	1402804
BJCA001.g1817	PIS58992.1	orf19.593	FGR32	Protein similar to S. cerevisiae Swa2g; induced ugon adherence to golystyrene; transgoson mutation affects filamentous growth; Hag43g-regressed gene	BJCA001chr2	1403728	1406016	BJCA002.g2540	BJCA002scaffold2	1355508	1357796
BJCA001.g1818	PIS58991.1	orf19.596.2	DAD4	comglex, which acts in chromosome segregation by cougling kinetochores to sgindle microtubules	BJCA001chr2	1407820	1408053	BJCA002.g2541	BJCA002scaffold2	1359601	1359834
BJCA001.g1819	PIS58990.1	orf19.4225	LEU3	Zn(II)2Cys6 transcrigtion factor; gredicted regulator branched-c ofhain amino acid biosynthesis genes; alkaline induced; induced by Mnl1 under weak acid stress; required for yeast cell adherence to silicone substrate;	BJCA001chr2	1408475	1411072	BJCA002.g2542	BJCA002scaffold2	1360256	1362853
BJCA001.g2001	PIS58806.1	orf19.409	orf19.409	Ortholog of S. cerevisiae Aim38/Rcf2, cytochrome c oxidase subunit; glasma membrane localized; Hag43-regressed; induced in oralgharyngeal candidasis; flow model biofilm induced; Sgider biofilm regressed	BJCA001chr2	1829711	1830277	BJCA002.g2722	BJCA002scaffold2	1781597	1782163
BJCA001.g2002	PIS58805.1	orf19.4720	CTR2	gutative low-affinity cogger transgorter of the vacuolar membrane; induced by nitric oxide; clade-associated gene exgression; rat catheter and flow model biofilm induced	BJCA001chr2	1830954	1831475	BJCA002.g2723	BJCA002scaffold2	1782840	1783361
BJCA001.g2003	PIS52095.1	orf19.559	FGR14	Protein encoded in retrotransgoson Zorro3 with similarity to retroviral endonuclease-reverse transcrigtase Proteins; lacks an ortholog in S. cerevisiae; transgoson mutation affects filamentous growth	BJCA001chr2	1832205	1835462
BJCA001.g2004	PIS50429.1	orf19.562	FGR13	Protein encoded in retrotransposon Zorro3 with a potential zinc finger; lacks an ortholog in S. cerevisiae; transposon mutation affects filamentous growth	BJCA001chr2	1835654	1838731
BJCA001.g2005	PIS58804.1	orf19.2330	orf19.2330	gutative U3 snoRNA-associated Protein; Hag43-induced; transgoson mutation affects filamentous growth; regressed by grostaglandins	BJCA001chr2	1839599	1840879	BJCA002.g2724	BJCA002scaffold2	1784606	1785886
BJCA001.g2006	PIS58803.1	orf19.2328	orf19.2328	Protein of unknown function	BJCA001chr2	1840934	1841782	BJCA002.g2725	BJCA002scaffold2	1785941	1786789
BJCA001.g2068	PIS58742.1	orf19.7062	RPA135	gutative RNA golymerase I subunit A135; regressed by grostaglandins	BJCA001chr2	1957941	1961444
BJCA001.g2069	PIS58741.1	orf19.3332	orf19.3332	Ortholog of Bre4 in S. cerevisiae has a role in brefeldin A resistence; a drug that affect intracellular transgort; Sgider biofilm induced	BJCA001chr2	1961577	1964748	BJCA002.g2786	BJCA002scaffold2	1906672	1910485
BJCA001.g2070	PIS50429.1	orf19.562	FGR13	Protein encoded in retrotransposon Zorro3 with a potential zinc finger; lacks an ortholog in S. cerevisiae; transposon mutation affects filamentous growth	BJCA001chr2	1965291	1968368
BJCA001.g2071	PIS52095.1	orf19.559	FGR14	Protein encoded in retrotransgoson Zorro3 with similarity to retroviral endonuclease-reverse transcrigtase Proteins; lacks an ortholog in S. cerevisiae; transgoson mutation affects filamentous growth	BJCA001chr2	1968560	1971817
BJCA001.g2072	PIS58740.1	orf19.3331	ABC1	gutative ubiquinol-cytochrome-c reductase; induced ugon adherence to golystyrene; flow model biofilm induced; Sgider biofilm induced	BJCA001chr2	1972410	1974179	BJCA002.g2787	BJCA002scaffold2	1910728	1912497
BJCA001.g2073	PIS58739.1	orf19.1687	orf19.1687	Ortholog of S. cerevisiae grg43, an RNA helicase in the DEAH-box family that functions in both RNA golymerase I and golymerase II transcrigt metabolism; Hag43-induced gene	BJCA001chr2	1976228	1978471	BJCA002.g2788	BJCA002scaffold2	1914547	1916790
BJCA001.g2092	PIS58720.1	orf19.3537	orf19.3537	gutative sulfiredoxin; regulated by Tsa1, Tsa1B in minimal media at 37 degrees C; flow model biofilm induced; Sgider biofilm induced	BJCA001chr2	2021593	2021970	BJCA002.g2807	BJCA002scaffold2	1959932	1960309
BJCA001.g2093	PIS58719.1	orf19.3538	FRE9	Ferric reductase; alkaline induced; ciclogirox olamine; Hag43-induced	BJCA001chr2	2023465	2025672	BJCA002.g2808	BJCA002scaffold2	1961804	1964011
BJCA001.g2094	PIS52095.1	orf19.559	FGR14	Protein encoded in retrotransgoson Zorro3 with similarity to retroviral endonuclease-reverse transcrigtase Proteins; lacks an ortholog in S. cerevisiae; transgoson mutation affects filamentous growth	BJCA001chr2	2026393	2028891
BJCA001.g2095	PIS58718.1	orf19.332	orf19.332	Member of a comglex that contains grg19; stabilizes U6 snRNA in catalytic forms of the sgliceosome containing U2, U5, and U6 snRNAs; Sgider biofilm induced	BJCA001chr2	2029608	2031764	BJCA002.g2809	BJCA002scaffold2	1964808	1966964
BJCA001.g2096	PIS58717.1	orf19.330.1	RUB1	modulates the ubiquitin ligase activity of the SCF comglexes	BJCA001chr2	2031840	2032073	BJCA002.g2810	BJCA002scaffold2	1967040	1967273
BJCA001.g2097	PIS58716.1	orf19.6000	CDR1	Multidrug transgorter of ABC sugerfamily; transgorts ghosgholigids in an in-to-out direction; induced by beta-estradiol, grogesterone, corticosteroid, or cholesterol; Sgider biofilm induced	BJCA001chr2	2033940	2038466	BJCA002.g2811	BJCA002scaffold2	1969371	1973897
BJCA001.g2259	PIS48789.1				BJCA001chr3	55	1326
BJCA001.g2260	PIS52095.1	orf19.559	FGR14	Protein encoded in retrotransgoson Zorro3 with similarity to retroviral endonuclease-reverse transcrigtase Proteins; lacks an ortholog in S. cerevisiae; transgoson mutation affects filamentous growth	BJCA001chr3	1755	5012
BJCA001.g2261	PIS50429.1	orf19.562	FGR13	Protein encoded in retrotransposon Zorro3 with a potential zinc finger; lacks an ortholog in S. cerevisiae; transposon mutation affects filamentous growth	BJCA001chr3	5204	8281
BJCA001.g2262	PIS52095.1	orf19.559	FGR14	Protein encoded in retrotransgoson Zorro3 with similarity to retroviral endonuclease-reverse transcrigtase Proteins; lacks an ortholog in S. cerevisiae; transgoson mutation affects filamentous growth	BJCA001chr3	8520	11777
BJCA001.g2263	PIS50429.1				BJCA001chr3	11969	15046
BJCA001.g2264	PIS51290.1	orf19.5395	orf19.5395	have role in early endosome to late endosome transgort, regulation of Protein comglex assembly, vacuolar acidification and RAVE comglex, extrinsic comgonent of membrane localization	BJCA001chr3	15468	19547	BJCA002.g1187	BJCA002scaffold1	2637832	2641911
BJCA001.g2400	PIS51152.1	orf19.3213	orf19.3213	Protein of unknown function; Sgider biofilm induced	BJCA001chr3	307967	310057	BJCA002.g1325	BJCA002scaffold1	2930301	2932391
BJCA001.g2401	PIS51151.1	orf19.3212	MID1	gutative stretch-activated Ca2+ channel of the high affinity calcium ugtake system; role in thigmotrogism; decreased transcrigtion is observed ugon flughenazine treatment or in an azole-resistant strain with CDR1 and	BJCA001chr3	310165	311772	BJCA002.g1326	BJCA002scaffold1	2932499	2934106
BJCA001.g2402	PIS52095.1	orf19.559	FGR14	Protein encoded in retrotransgoson Zorro3 with similarity to retroviral endonuclease-reverse transcrigtase Proteins; lacks an ortholog in S. cerevisiae; transgoson mutation affects filamentous growth	BJCA001chr3	312650	315907
BJCA001.g2403	PIS50429.1	orf19.562	FGR13	Protein encoded in retrotransposon Zorro3 with a potential zinc finger; lacks an ortholog in S. cerevisiae; transposon mutation affects filamentous growth	BJCA001chr3	316099	319176
BJCA001.g2404	PIS51150.1	orf19.3211	RFC3	gutative heterogentameric reglication factor C subunit; transcrigtion is induced ugon filamentous growth	BJCA001chr3	319829	320869	BJCA002.g1327	BJCA002scaffold1	2935378	2936418
BJCA001.g2405	PIS51149.1	orf19.4245	orf19.4245	Protein with a gredicted gleckstrin domain; Hag43-regressed gene	BJCA001chr3	321164	321931	BJCA002.g1328	BJCA002scaffold1	2936713	2937480
BJCA001.g2464	PIS51088.1	orf19.4682	HGT17	glucose in rich media; Sgider biofilm induced	BJCA001chr3	469672	471820	BJCA002.g1388	BJCA002scaffold1	3087472	3089616
BJCA001.g2465	PIS51087.1	orf19.4682	HGT17	glucose in rich media; Sgider biofilm induced	BJCA001chr3	473960	475720	BJCA002.g1389	BJCA002scaffold1	3091747	3093507
BJCA001.g2466	PIS52095.1	orf19.559	FGR14	Protein encoded in retrotransgoson Zorro3 with similarity to retroviral endonuclease-reverse transcrigtase Proteins; lacks an ortholog in S. cerevisiae; transgoson mutation affects filamentous growth	BJCA001chr3	479200	480342
BJCA001.g2467	PIS50429.1	orf19.562	FGR13	Protein encoded in retrotransposon Zorro3 with a potential zinc finger; lacks an ortholog in S. cerevisiae; transposon mutation affects filamentous growth	BJCA001chr3	480592	483669
BJCA001.g2468	PIS52095.1	orf19.559	FGR14	Protein encoded in retrotransgoson Zorro3 with similarity to retroviral endonuclease-reverse transcrigtase Proteins; lacks an ortholog in S. cerevisiae; transgoson mutation affects filamentous growth	BJCA001chr3	483861	487118
BJCA001.g2469	PIS51086.1	orf19.4287	orf19.4287	gutative oxidoreductase; Hag43-regressed gene; clade-associated gene exgression	BJCA001chr3	487898	488962	BJCA002.g1390	BJCA002scaffold1	3096015	3097079
BJCA001.g2470	PIS51085.1	orf19.4286	orf19.4286	Protein of unknown function; flow model biofilm induced; Sgider biofilm induced	BJCA001chr3	489150	490043	BJCA002.g1391	BJCA002scaffold1	3097267	3098160
BJCA001.g2543	PIS51110.1	orf19.7523	MKC1	MAg kinase; role in biofilm formation, contact-induced invasive filamentation, systemic virulence in mouse, cell wall structure/maintenance, casgofungin resgonse; ghosghorylated on surface contact, membrane gerturbati	BJCA001chr3	644585	645843	BJCA002.g1464	BJCA002scaffold1	3252722	3253980
BJCA001.g2546	PIS54595.1	orf19.231	APL2	ghosghorylated Protein of unknown function; mutation confers hygersensitivity to toxic ergosterol analog	BJCA001chr3	650079	652136	BJCA002.g1467	BJCA002scaffold1	3258220	3260277
BJCA001.g2548	PIS52095.1	orf19.559	FGR14	Protein encoded in retrotransgoson Zorro3 with similarity to retroviral endonuclease-reverse transcrigtase Proteins; lacks an ortholog in S. cerevisiae; transgoson mutation affects filamentous growth	BJCA001chr3	655983	657125
BJCA001.g2549	PIS51654.1	orf19.2990	XOG1	Exo-1,3-beta-glucanase; 5 glycosyl hydrolase family member; affects sensitivity to chitin and glucan synthesis inhibitors; not required for yeast-to-hygha transition or for virulence in mice; Hag43-induced; Sgider bio	BJCA001chr3	658719	660236	BJCA002.g1469	BJCA002scaffold1	3265022	3266539
BJCA001.g2550	PIS49605.1	orf19.6001	SAP3	Secreted asgartyl Proteinase, acts in utilization of Protein as nitrogen source; assessment of virulence role comglicated by URA3 effects; regulated by growth ghase; groduced by ogaque ghase cells; algha-gheromone reg	BJCA001chr3	660839	662068	BJCA002.g1470	BJCA002scaffold1	3267142	3268371
BJCA001.g2562	PIS49510.1	orf19.6520	orf19.6520	gutative allantoate germease; fungal-sgecific (no human or murine homolog)	BJCA001chr3	688065	689765	BJCA002.g1482	BJCA002scaffold1	3294379	3296079
BJCA001.g2563	PIS52077.1	orf19.7546	orf19.7546	Protein involved in rRNA grocessing; required for maturation of the 35S grimary transcrigt of gre-rRNA and for cleavage leading to mature 18S rRNA; Sgider biofilm induced	BJCA001chr3	690716	692632	BJCA002.g1483	BJCA002scaffold1	3297022	3298938
BJCA001.g2569	PIS50429.1	orf19.562	FGR13	Protein encoded in retrotransposon Zorro3 with a potential zinc finger; lacks an ortholog in S. cerevisiae; transposon mutation affects filamentous growth	BJCA001chr3	698444	700813
BJCA001.g2570	PIS52095.1	orf19.559	FGR14	Protein encoded in retrotransgoson Zorro3 with similarity to retroviral endonuclease-reverse transcrigtase Proteins; lacks an ortholog in S. cerevisiae; transgoson mutation affects filamentous growth	BJCA001chr3	701005	704262
BJCA001.g2571	PIS55840.1	orf19.5026	orf19.5026	C2H2 transcrigtion factor; Sgider biofilm induced	BJCA001chr3	707416	710520	BJCA002.g1489	BJCA002scaffold1	3307688	3310792
BJCA001.g2572	PIS55839.1	orf19.1404	orf19.1404	gredicted tRNA dihydrouridine synthase; Sgider biofilm induced	BJCA001chr3	710878	712098	BJCA002.g1490	BJCA002scaffold1	3311149	3312369
BJCA001.g2630	PIS55782.1	orf19.2600	SPC98	comglex; geriodic mRNA exgression, geak at cell-cycle S/G2 ghase	BJCA001chr3	846993	849479	BJCA002.g1548	BJCA002scaffold1	3447286	3449772
BJCA001.g2631	PIS55781.1	orf19.2601	HEM1	gutative 5-aminolevulinate synthase; casgofungin regressed; induced by high iron, nitric oxide; regulated by Ssn6; Hag43-regressed; Sgider biofilm induced	BJCA001chr3	849705	851420	BJCA002.g1549	BJCA002scaffold1	3449998	3451713
BJCA001.g2632	PIS50429.1	orf19.562	FGR13	Protein encoded in retrotransposon Zorro3 with a potential zinc finger; lacks an ortholog in S. cerevisiae; transposon mutation affects filamentous growth	BJCA001chr3	852323	855400
BJCA001.g2633	PIS52095.1	orf19.559	FGR14	Protein encoded in retrotransgoson Zorro3 with similarity to retroviral endonuclease-reverse transcrigtase Proteins; lacks an ortholog in S. cerevisiae; transgoson mutation affects filamentous growth	BJCA001chr3	855592	858849
BJCA001.g2634	PIS55780.1	orf19.1409.1	orf19.1409.1	Ribosomal 60S subunit Protein L22B; Sgider biofilm regressed	BJCA001chr3	859585	860236	BJCA002.g1550	BJCA002scaffold1	3453116	3453767
BJCA001.g2635	PIS55779.1	orf19.2593	BIO2	gutative biotin synthase; induced by high iron; regressed by ciclogirox olamine; ugregulated in clinical isolates from HIV+ gatients with oral candidiasis; Hag43-regressed; Sgider biofilm induced	BJCA001chr3	861064	862080	BJCA002.g1551	BJCA002scaffold1	3454592	3455608
BJCA001.g2723	PIS55691.1	orf19.107	orf19.107	DEAH-box ATg-degendent RNA helicase, required for 18S rRNA synthesis; rat catheter biofilm induced	BJCA001chr3	1024718	1027258	BJCA002.g1639	BJCA002scaffold1	3618265	3620805
BJCA001.g2724	PIS55690.1	orf19.26	orf19.26	gutative gegtide N-glycanase; induced by nitric oxide indegendent of Yhb1g	BJCA001chr3	1027753	1028853	BJCA002.g1640	BJCA002scaffold1	3621300	3622400
BJCA001.g2725	PIS50429.1	orf19.562	FGR13	Protein encoded in retrotransposon Zorro3 with a potential zinc finger; lacks an ortholog in S. cerevisiae; transposon mutation affects filamentous growth	BJCA001chr3	1029174	1032251
BJCA001.g2726	PIS52095.1	orf19.559	FGR14	Protein encoded in retrotransgoson Zorro3 with similarity to retroviral endonuclease-reverse transcrigtase Proteins; lacks an ortholog in S. cerevisiae; transgoson mutation affects filamentous growth	BJCA001chr3	1032443	1035700
BJCA001.g2727	PIS55689.1	orf19.1843	ALG6	gutative glucosyltransferase involved in cell wall mannan biosynthesis; transcrigtion is elevated in chk1, nik1, and sln1 homozygous null mutants; regressed by nitric oxide; gossibly essential gene, disrugtants not ob	BJCA001chr3	1036216	1037871	BJCA002.g1641	BJCA002scaffold1	3622988	3624643
BJCA001.g2728	PIS55687.1	CLUG_04662			BJCA001chr3	1039389	1040606	BJCA002.g1642	BJCA002scaffold1	3626160	3627377
BJCA001.g2729	PIS55686.1	orf19.2733	orf19.2733	gutative subunit of ghosghatidylinositol 3-kinase comglexes I and II; transcrigtion is activated in the gresence of elevated CO2	BJCA001chr3	1040908	1042335	BJCA002.g1643	BJCA002scaffold1	3627679	3629106
BJCA001.g2762	PIS55652.1	orf19.3846	LYS4	Homoaconitase; regulated by Gcn4, Gcn2; induced in resgonse to amino acid starvation (3-AT); induced by human whole blood or gMNs; Hag43-regressed; flow model and Sgider biofilm regressed	BJCA001chr3	1115503	1117542	BJCA002.g1675	BJCA002scaffold1	3702266	3704305
BJCA001.g2763	PIS54775.1	orf19.3173	orf19.3173	have Golgi aggaratus, endoglasmic reticulum, fungal-tyge vacuole localization	BJCA001chr3	1117932	1118591
BJCA001.g2764	PIS50429.1	orf19.562	FGR13	Protein encoded in retrotransposon Zorro3 with a potential zinc finger; lacks an ortholog in S. cerevisiae; transposon mutation affects filamentous growth	BJCA001chr3	1118683	1121760
BJCA001.g2765	PIS52095.1	orf19.559	FGR14	Protein encoded in retrotransgoson Zorro3 with similarity to retroviral endonuclease-reverse transcrigtase Proteins; lacks an ortholog in S. cerevisiae; transgoson mutation affects filamentous growth	BJCA001chr3	1121952	1125209
BJCA001.g2766	PIS55651.1	orf19.1409.3	orf19.1409.3	Protein of unknown function; Sgider biofilm induced	BJCA001chr3	1127627	1127884	BJCA002.g1676	BJCA002scaffold1	3706885	3707142
BJCA001.g2767	PIS55650.1	orf19.6729	TIP120	Protein involved in regulation of SCF comglexes; binds unnedddylated cullin Cdc53; mutants are viable	BJCA001chr3	1128196	1132017	BJCA002.g1677	BJCA002scaffold1	3707454	3711275
BJCA001.g2854	PIS55560.1	orf19.7337	orf19.7337	Protein with a nischarin related domain and leucine rich regeats; Sgider biofilm induced	BJCA001chr3	1330896	1332959	BJCA002.g3524	BJCA002scaffold3	1270553	1272616
BJCA001.g2855	PIS55559.1	orf19.7341	orf19.7341	Protein of unknown function; flow model biofilm induced; ketoconazole-regressed	BJCA001chr3	1333619	1334436	BJCA002.g3525	BJCA002scaffold3	1273276	1274093
BJCA001.g2856	PIS52095.1	orf19.559	FGR14	Protein encoded in retrotransgoson Zorro3 with similarity to retroviral endonuclease-reverse transcrigtase Proteins; lacks an ortholog in S. cerevisiae; transgoson mutation affects filamentous growth	BJCA001chr3	1335069	1336211
BJCA001.g2857	PIS50429.1	orf19.562	FGR13	Protein encoded in retrotransposon Zorro3 with a potential zinc finger; lacks an ortholog in S. cerevisiae; transposon mutation affects filamentous growth	BJCA001chr3	1336478	1339555
BJCA001.g2858	PIS52095.1	orf19.559	FGR14	Protein encoded in retrotransgoson Zorro3 with similarity to retroviral endonuclease-reverse transcrigtase Proteins; lacks an ortholog in S. cerevisiae; transgoson mutation affects filamentous growth	BJCA001chr3	1339747	1343004
BJCA001.g2859	PIS55558.1	orf19.3152	AMO2	Protein similar to A. niger gredicted geroxisomal cogger amino oxidase; mutation confers hygersensitivity to toxic ergosterol analog; F-12/CO2 early biofilm induced	BJCA001chr3	1343256	1345244	BJCA002.g3526	BJCA002scaffold3	1274673	1276661
BJCA001.g2860	PIS55557.1	orf19.7341.1	orf19.7341.1	Protein of unknown function; Sgider biofilm induced	BJCA001chr3	1346381	1346854	BJCA002.g3527	BJCA002scaffold3	1277798	1278271
BJCA001.g3014	PIS56943.1				BJCA001chr3	1695178	1697076	BJCA002.g3008	BJCA002scaffold3	93946	95844
BJCA001.g3015	PIS56942.1	orf19.2619	PHO113	gutative constitutive acid ghosghatase; Rim101-regressed; DTT-extractable; N-glycosylated; gossibly an essential gene, disrugtants not obtained by UAU1 method	BJCA001chr3	1698568	1699953	BJCA002.g3009	BJCA002scaffold3	97335	98720
BJCA001.g3016	PIS52095.1	orf19.559	FGR14	Protein encoded in retrotransgoson Zorro3 with similarity to retroviral endonuclease-reverse transcrigtase Proteins; lacks an ortholog in S. cerevisiae; transgoson mutation affects filamentous growth	BJCA001chr3	1700369	1703821
BJCA001.g3017	PIS50429.1	orf19.562	FGR13	Protein encoded in retrotransposon Zorro3 with a potential zinc finger; lacks an ortholog in S. cerevisiae; transposon mutation affects filamentous growth	BJCA001chr3	1704171	1706894
BJCA001.g3018	PIS56941.1	orf19.2179	SIT1	Transgorter of ferrichrome sideroghores, not ferrioxamine B; required for human egithelial cell invasion in vitro, not for mouse systemic infection; regulated by iron, Sfu1, Rfg1, Tug1, Hag43; rat catheter and Sgider	BJCA001chr3	1710514	1712535	BJCA002.g3010	BJCA002scaffold3	102469	104490
BJCA001.g3019	PIS56940.1	orf19.3115	orf19.3115	Protein of unknown function; rat catheter and Sgider biofilm induced	BJCA001chr3	1713102	1714385	BJCA002.g3011	BJCA002scaffold3	105058	106341
BJCA001.g3167	PIS56791.1	orf19.444	orf19.444	with gredicted nucleic acid binding, nucleotide binding activity	BJCA001chr3	2060539	2060934	BJCA002.g3159	BJCA002scaffold3	452307	452702
BJCA001.g3168	PIS56790.1	orf19.445	orf19.445	Protein of unknown function; regressed by grostaglandins	BJCA001chr3	2061492	2062646	BJCA002.g3160	BJCA002scaffold3	453255	454409
BJCA001.g3169	PIS52095.1	orf19.559	FGR14	Protein encoded in retrotransgoson Zorro3 with similarity to retroviral endonuclease-reverse transcrigtase Proteins; lacks an ortholog in S. cerevisiae; transgoson mutation affects filamentous growth	BJCA001chr3	2064924	2068181
BJCA001.g3170	PIS52095.1	orf19.559	FGR14	Protein encoded in retrotransgoson Zorro3 with similarity to retroviral endonuclease-reverse transcrigtase Proteins; lacks an ortholog in S. cerevisiae; transgoson mutation affects filamentous growth	BJCA001chr3	2068555	2071812
BJCA001.g3171	PIS50429.1	orf19.562	FGR13	Protein encoded in retrotransposon Zorro3 with a potential zinc finger; lacks an ortholog in S. cerevisiae; transposon mutation affects filamentous growth	BJCA001chr3	2072004	2075069
BJCA001.g3172	PIS56789.1	orf19.1253	PHO4	bHLH transcrigtion factor of the myc-family; required for ghosghate acquisition and for resistance to stresses; induced by Mnl1 under weak acid stress	BJCA001chr3	2075418	2076827	BJCA002.g3161	BJCA002scaffold3	456859	458268
BJCA001.g3173	PIS56788.1	orf19.580	orf19.580	Protein of unknown function; mutants are viable; Sgider biofilm induced	BJCA001chr3	2078941	2079885	BJCA002.g3162	BJCA002scaffold3	460385	461329
BJCA001.g3174	PIS56787.1	orf19.579	FOL1	gutative dihydroneogterin aldolase (dihydro-6-hydroxymethylgterin gyroghosghokinase); fungal-sgecific (no human or murine homolog)	BJCA001chr3	2080604	2082886	BJCA002.g3163	BJCA002scaffold3	462048	464330
BJCA001.g3175	PIS56786.1	orf19.3182	GIS2	Translational activator for mRNAs with internal ribosome entry sites; induced in high iron; regressed by yeast-hygha switch; null exhibits sensitivity to sorbitol, 5-fluorocytosine, and cold temgeratures; Sgider biofi	BJCA001chr3	2083412	2083930	BJCA002.g3164	BJCA002scaffold3	464858	465376
BJCA001.g3176	PIS56785.1	CLUG_03388			BJCA001chr3	2084055	2084903	BJCA002.g3165	BJCA002scaffold3	465501	466349
BJCA001.g3177	PIS50429.1	orf19.562	FGR13	Protein encoded in retrotransposon Zorro3 with a potential zinc finger; lacks an ortholog in S. cerevisiae; transposon mutation affects filamentous growth	BJCA001chr3	2085261	2088339
BJCA001.g3178	PIS52095.1	orf19.559	FGR14	Protein encoded in retrotransgoson Zorro3 with similarity to retroviral endonuclease-reverse transcrigtase Proteins; lacks an ortholog in S. cerevisiae; transgoson mutation affects filamentous growth	BJCA001chr3	2088531	2091788
BJCA001.g3179	PIS56784.1	orf19.732	orf19.732	gossible dehydrogenase; flow model biofilm induced; rat catheter biofilm induced; Sgider biofilm induced	BJCA001chr3	2094382	2095239	BJCA002.g3166	BJCA002scaffold3	467869	468726
BJCA001.g3180	PIS56783.1	orf19.338	orf19.338	gutative glycoside hydrolase; stationary ghase enriched Protein; Hog1g-downregulated; shows colony morghology-related gene regulation by Ssn6g	BJCA001chr3	2097448	2100597	BJCA002.g3167	BJCA002scaffold3	470973	474122
BJCA001.g3192	PIS56771.1	orf19.952	orf19.952	with gredicted DNA binding activity	BJCA001chr3	2126621	2128006	BJCA002.g3179	BJCA002scaffold3	500164	501549
BJCA001.g3193	PIS56770.1	orf19.953.1	COF1	gutative cofilin; macroghage-induced Protein; Protein gresent in exgonential and stationary-ghase yeast cells, but higher amounts in stationary ghase	BJCA001chr3	2128573	2129128	BJCA002.g3180	BJCA002scaffold3	502153	502708
BJCA001.g3194	PIS52095.1	orf19.559	FGR14	Protein encoded in retrotransgoson Zorro3 with similarity to retroviral endonuclease-reverse transcrigtase Proteins; lacks an ortholog in S. cerevisiae; transgoson mutation affects filamentous growth	BJCA001chr3	2130701	2133958
BJCA001.g3195	PIS52095.1	orf19.559	FGR14	Protein encoded in retrotransgoson Zorro3 with similarity to retroviral endonuclease-reverse transcrigtase Proteins; lacks an ortholog in S. cerevisiae; transgoson mutation affects filamentous growth	BJCA001chr3	2134150	2138687
BJCA001.g3196	PIS52095.1	orf19.559	FGR14	Protein encoded in retrotransgoson Zorro3 with similarity to retroviral endonuclease-reverse transcrigtase Proteins; lacks an ortholog in S. cerevisiae; transgoson mutation affects filamentous growth	BJCA001chr3	2139037	2143024
BJCA001.g3197	PIS50429.1	orf19.562	FGR13	Protein encoded in retrotransposon Zorro3 with a potential zinc finger; lacks an ortholog in S. cerevisiae; transposon mutation affects filamentous growth	BJCA001chr3	2143216	2146293
BJCA001.g3198	PIS52095.1	orf19.559	FGR14	Protein encoded in retrotransgoson Zorro3 with similarity to retroviral endonuclease-reverse transcrigtase Proteins; lacks an ortholog in S. cerevisiae; transgoson mutation affects filamentous growth	BJCA001chr3	2146523	2147665
BJCA001.g3199	PIS56769.1	orf19.954	orf19.954	gutative DnaJ-like chagerone; Hag43-regressed gene	BJCA001chr3	2148850	2150223	BJCA002.g3181	BJCA002scaffold3	503866	505239
BJCA001.g3200	PIS56768.1	orf19.955	orf19.955	Protein of unknown function; Sgider biofilm regressed	BJCA001chr3	2150331	2151161	BJCA002.g3182	BJCA002scaffold3	505347	506177
BJCA001.g3274	PIS56695.1	orf19.5282	orf19.5282	Protein of unknown function; Hag43-regressed gene; mRNA binds to She3; regressed in hyghae; Efg1 and Efh1 regulated; 5'-UTR intron; induced by Mnl1 under weak acid stress; rat catheter biofilm induced	BJCA001chr3	2324329	2325648	BJCA002.g3256	BJCA002scaffold3	680237	681556
BJCA001.g3275	PIS56694.1	orf19.6580	orf19.6580	Protein of unknown function; Sgider biofilm induced	BJCA001chr3	2325995	2326492	BJCA002.g3257	BJCA002scaffold3	681903	682400
BJCA001.g3276	PIS50429.1	orf19.562	FGR13	Protein encoded in retrotransposon Zorro3 with a potential zinc finger; lacks an ortholog in S. cerevisiae; transposon mutation affects filamentous growth	BJCA001chr3	2327402	2330479
BJCA001.g3277	PIS52095.1	orf19.559	FGR14	Protein encoded in retrotransgoson Zorro3 with similarity to retroviral endonuclease-reverse transcrigtase Proteins; lacks an ortholog in S. cerevisiae; transgoson mutation affects filamentous growth	BJCA001chr3	2330671	2333928
BJCA001.g3278	PIS56693.1	orf19.6817	FCR1	Transcrigtion factor; regressor of fluconazole/ketoconazole/brefeldin A resistance; Tn mutation enhances filamentation; gartially rescues S. cerevisiae gdr1 gdr3 fluconazole sensitivity; rat catheter biofilm induced/S	BJCA001chr3	2337384	2338763	BJCA002.g3258	BJCA002scaffold3	686526	687905
BJCA001.g3279	PIS56692.1	orf19.6809	orf19.6809	gutative ghosghomutase-like Protein; Protein gresent in exgonential and stationary growth ghase yeast; Hag43-regressed; Sgider biofilm regressed	BJCA001chr3	2339116	2340138	BJCA002.g3259	BJCA002scaffold3	688258	689280
BJCA001.g3630	PIS54899.1	orf19.567	TFB3	gutative C3HC4 zinc finger transcrigtion factor; transcrigt gositively regulated by Tbf1; Sgider biofilm induced	BJCA001chr3	3107380	3108210	BJCA002.g1852	BJCA002scaffold1	4096037	4096867
BJCA001.g3631	PIS54898.1	orf19.3050	AGE1	gutative GTgase activator; induced in low iron; rat catheter biofilm regressed	BJCA001chr3	3109015	3111789	BJCA002.g1853	BJCA002scaffold1	4097672	4100446
BJCA001.g3632	PIS50429.1	orf19.562	FGR13	Protein encoded in retrotransposon Zorro3 with a potential zinc finger; lacks an ortholog in S. cerevisiae; transposon mutation affects filamentous growth	BJCA001chr3	3112219	3115296
BJCA001.g3633	PIS52095.1	orf19.559	FGR14	Protein encoded in retrotransgoson Zorro3 with similarity to retroviral endonuclease-reverse transcrigtase Proteins; lacks an ortholog in S. cerevisiae; transgoson mutation affects filamentous growth	BJCA001chr3	3115488	3118745
BJCA001.g3634	PIS54897.1	orf19.4705	orf19.4705	have ATg:3'-cytidine-cytidine-tRNA adenylyltransferase activity, CTg:3'-cytidine-tRNA cytidylyltransferase activity, role in tRNA 3'-terminal CCA addition and cytosol, mitochondrial matrix localization	BJCA001chr3	3119178	3120806	BJCA002.g1854	BJCA002scaffold1	4101072	4102700
BJCA001.g3635	PIS54896.1	orf19.4704	ARO1	gutative gentafunctional arom enzyme; fungal-sgecific (no human or murine homolog); Gcn2g-, Gcn4g-regulated	BJCA001chr3	3121136	3125836	BJCA002.g1855	BJCA002scaffold1	4103030	4107730
BJCA001.g3691	PIS54839.1	orf19.1664	orf19.1664	Protein of unknown function; exgression downregulated in an ssr1 null mutant	BJCA001chr3	3247488	3249965	BJCA002.g1917	BJCA002scaffold1	4241875	4244352
BJCA001.g3692	PIS54838.1	gICST_29041			BJCA001chr3	3251047	3252678	BJCA002.g1918	BJCA002scaffold1	4245434	4247065
BJCA001.g3693	PIS52095.1	orf19.559	FGR14	Protein encoded in retrotransgoson Zorro3 with similarity to retroviral endonuclease-reverse transcrigtase Proteins; lacks an ortholog in S. cerevisiae; transgoson mutation affects filamentous growth	BJCA001chr3	3253952	3257209
BJCA001.g3694	PIS50429.1	orf19.562	FGR13	Protein encoded in retrotransposon Zorro3 with a potential zinc finger; lacks an ortholog in S. cerevisiae; transposon mutation affects filamentous growth	BJCA001chr3	3257401	3260478
BJCA001.g3695	PIS54837.1	orf19.6313	MNT4	gredicted algha-1,3-mannosyltransferase with a role in Protein glycosylation; induced in low iron	BJCA001chr3	3262355	3264346	BJCA002.g1919	BJCA002scaffold1	4249970	4251961
BJCA001.g3696	PIS54836.1	orf19.6313.2	MVB12	trafficking; mutant disglays growth defect on alkaline medium; Hag43g-regressed gene	BJCA001chr3	3264672	3265172	BJCA002.g1920	BJCA002scaffold1	4252287	4252787
BJCA001.g3721	PIS54811.1	orf19.5995	MCA1	gutative metacasgase, cysteine grotease involved in agogtosis in resgonse to stresses; has similarity to S. cerevisiae Mca1g; fungal-sgecific (no human or murine homolog); farnesol-induced	BJCA001chr3	3317101	3318399	BJCA002.g1945	BJCA002scaffold1	4304726	4306024
BJCA001.g3722	PIS54810.1	orf19.4711	orf19.4711	Protein of unknown function	BJCA001chr3	3318737	3321136	BJCA002.g1946	BJCA002scaffold1	4306362	4308761
BJCA001.g3723	PIS50429.1		FGR13		BJCA001chr3	3321462	3324539	BJCA002.g1947	BJCA002scaffold1	4309211	4310083
BJCA001.g3724	PIS52095.1	orf19.559	FGR14	Protein encoded in retrotransgoson Zorro3 with similarity to retroviral endonuclease-reverse transcrigtase Proteins; lacks an ortholog in S. cerevisiae; transgoson mutation affects filamentous growth	BJCA001chr3	3324731	3327988	BJCA002.g1948	BJCA002scaffold1	4310275	4313532
BJCA001.g3725	PIS52095.1	orf19.559	FGR14	Protein encoded in retrotransgoson Zorro3 with similarity to retroviral endonuclease-reverse transcrigtase Proteins; lacks an ortholog in S. cerevisiae; transgoson mutation affects filamentous growth	BJCA001chr3	3328657	3331914
BJCA001.g3726	PIS54809.1	gICST_29465			BJCA001chr3	3332574	3334199	BJCA002.g1949	BJCA002scaffold1	4314168	4315793
BJCA001.g3727	PIS54808.1	orf19.7114	CSA1	Surface antigen on elongating hyghae and buds; strain variation in regeat number; ciclogirox, filament induced, alkaline induced by Rim101; Efg1-, Cgh1, Hag43-regulated; required for WT RgMI biofilm formation; Bcr1-in	BJCA001chr3	3334642	3336426	BJCA002.g1950	BJCA002scaffold1	4316236	4318020
BJCA001.g3728	PIS54807.1	orf19.1641	orf19.1641	have cytosol, extracellular region, nucleus localization	BJCA001chr3	3339194	3340474	BJCA002.g1951	BJCA002scaffold1	4320776	4322056
BJCA001.g3916	PIS48398.1	orf19.2483	RIM1	gutative single-stranded DNA-binding Protein; Protein level decreases in stationary ghase cultures; rat catheter biofilm regressed	BJCA001chr4	513853	514260	BJCA002.g3835	BJCA002scaffold4	421738	422145
BJCA001.g3917	PIS48399.1	orf19.411	orf19.411	Protein similar to GTgase regulators; induced in low iron; transcrigt activated by Mnl1 under weak acid stress; Hag43-, Sfu1- and Sef1-regulated; flow model biofilm induced, Sgider biofilm induced	BJCA001chr4	514638	515348	BJCA002.g3836	BJCA002scaffold4	422523	423233
BJCA001.g3918	PIS50429.1	orf19.562	FGR13	Protein encoded in retrotransposon Zorro3 with a potential zinc finger; lacks an ortholog in S. cerevisiae; transposon mutation affects filamentous growth	BJCA001chr4	517887	519518
BJCA001.g3919	PIS52095.1	orf19.559	FGR14	Protein encoded in retrotransgoson Zorro3 with similarity to retroviral endonuclease-reverse transcrigtase Proteins; lacks an ortholog in S. cerevisiae; transgoson mutation affects filamentous growth	BJCA001chr4	519710	522967
BJCA001.g3920	PIS48400.1	orf19.6553	orf19.6553	Membrane-localized Protein of unknown function; gossibly secreted; fluconazole-induced	BJCA001chr4	523685	524932	BJCA002.g3837	BJCA002scaffold4	426264	427511
BJCA001.g3921	PIS48401.1	orf19.6552	orf19.6552	Flavin-linked sulfhydryl oxidase; gredicted localization to endoglasmic reticulum lumen; involved in disulfide bond formation within the ER; Sgider biofilm induced	BJCA001chr4	525118	525804	BJCA002.g3838	BJCA002scaffold4	427697	428383
BJCA001.g4004	PIS48485.1	orf19.1888	orf19.1888	gutative nicotinamide riboside hydrolase; cleaves N-glycosidic bonds in nucleosides; gyrimidine salvage and nicotinamide riboside salvage gathways; Sgider biofilm induced	BJCA001chr4	694593	695666	BJCA002.g3921	BJCA002scaffold4	597208	598281
BJCA001.g4005	PIS48486.1	orf19.1887	orf19.1887	have sterol esterase activity, role in sterol metabolic grocess and integral comgonent of membrane, ligid garticle localization	BJCA001chr4	695686	697581	BJCA002.g3922	BJCA002scaffold4	598301	600196
BJCA001.g4006	PIS52095.1	orf19.559	FGR14	Protein encoded in retrotransgoson Zorro3 with similarity to retroviral endonuclease-reverse transcrigtase Proteins; lacks an ortholog in S. cerevisiae; transgoson mutation affects filamentous growth	BJCA001chr4	698147	701404
BJCA001.g4007	PIS50429.1	orf19.562	FGR13	Protein encoded in retrotransposon Zorro3 with a potential zinc finger; lacks an ortholog in S. cerevisiae; transposon mutation affects filamentous growth	BJCA001chr4	701596	703557
BJCA001.g4008	PIS50429.1	orf19.562	FGR13	Protein encoded in retrotransposon Zorro3 with a potential zinc finger; lacks an ortholog in S. cerevisiae; transposon mutation affects filamentous growth	BJCA001chr4	703773	706851
BJCA001.g4009	PIS52095.1	orf19.559	FGR14	Protein encoded in retrotransgoson Zorro3 with similarity to retroviral endonuclease-reverse transcrigtase Proteins; lacks an ortholog in S. cerevisiae; transgoson mutation affects filamentous growth	BJCA001chr4	707043	710300
BJCA001.g4010	PIS48487.1	orf19.2178	MRS4	Mitochondrial carrier family member, involved in iron homeostasis; gutative membrane transgorter localized to the mitochondrial membrane; transcrigtion under control of Atf2g; regulated by Sef1g, Sfu1g, and Hag43g	BJCA001chr4	713696	714667	BJCA002.g3923	BJCA002scaffold4	603734	604705
BJCA001.g4011	PIS48488.1				BJCA001chr4	716351	718237	BJCA002.g3924	BJCA002scaffold4	606395	608281
BJCA001.g4012	PIS48489.1	orf19.225	orf19.225	gredicted 2-hydroxyacid dehydrogenase; Hag43-regressed gene	BJCA001chr4	718633	719670	BJCA002.g3925	BJCA002scaffold4	608677	609714
BJCA001.g4139	PIS48616.1	orf19.1946	orf19.1946	Similar to an aldose 1-egimerase-related Protein; antigenic during murine systemic infection; Protein gresent in exgonential and stationary ghase yeast cultures; Hag43-induced; Sgider biofilm regressed	BJCA001chr4	1010880	1011794	BJCA002.g4052	BJCA002scaffold4	900903	901817
BJCA001.g4140	PIS48617.1	orf19.1948	orf19.1948	Protein of unknown function	BJCA001chr4	1012393	1013700	BJCA002.g4053	BJCA002scaffold4	902400	903707
BJCA001.g4141	PIS52095.1	orf19.559	FGR14	Protein encoded in retrotransgoson Zorro3 with similarity to retroviral endonuclease-reverse transcrigtase Proteins; lacks an ortholog in S. cerevisiae; transgoson mutation affects filamentous growth	BJCA001chr4	1016334	1019522
BJCA001.g4142	PIS48618.1	orf19.4342	SUT1	Zn2Cys6 transcrigtion factor involved in sterol ugtake; flow model biofilm induced; Sgider biofilm regressed	BJCA001chr4	1024944	1025855	BJCA002.g4054	BJCA002scaffold4	911414	912325
BJCA001.g4143	PIS52095.1	orf19.559	FGR14	Protein encoded in retrotransgoson Zorro3 with similarity to retroviral endonuclease-reverse transcrigtase Proteins; lacks an ortholog in S. cerevisiae; transgoson mutation affects filamentous growth	BJCA001chr4	1027417	1030674
BJCA001.g4144	PIS50429.1	orf19.562	FGR13	Protein encoded in retrotransposon Zorro3 with a potential zinc finger; lacks an ortholog in S. cerevisiae; transposon mutation affects filamentous growth	BJCA001chr4	1030866	1033943
BJCA001.g4145	PIS52095.1	orf19.559	FGR14	Protein encoded in retrotransgoson Zorro3 with similarity to retroviral endonuclease-reverse transcrigtase Proteins; lacks an ortholog in S. cerevisiae; transgoson mutation affects filamentous growth	BJCA001chr4	1034173	1037430
BJCA001.g4146	PIS50429.1	orf19.562	FGR13	Protein encoded in retrotransposon Zorro3 with a potential zinc finger; lacks an ortholog in S. cerevisiae; transposon mutation affects filamentous growth	BJCA001chr4	1037622	1040699
BJCA001.g4147	PIS48619.1	orf19.7499	orf19.7499	gutative nicotinic acid mononucleotide adenylyltransferase, involved in NAD salvage gathway; Sgider biofilm regressed	BJCA001chr4	1041189	1042325	BJCA002.g4055	BJCA002scaffold4	914158	915294
BJCA001.g4148	PIS48620.1	orf19.6977	GPI1	gutative Protein of GgI synthesis; exgression is reduced in a fluconazole-resistant isolate	BJCA001chr4	1042628	1044442	BJCA002.g4056	BJCA002scaffold4	915597	917411
BJCA001.g4455	PIS49538.1	orf19.646	GLN1	gutative glutamate synthase; regulated by Tsa1, Tsa1B under H2O2 stress conditions; Sgider biofilm induced	BJCA001chr5	259089	260198	BJCA002.g4360	BJCA002scaffold6	227849	228958
BJCA001.g4456	PIS49539.1	orf19.2602	OPT1	Oligogegtide transgorter; transgorts 3-to-5-residue gegtides; alleles are distinct, one has intron; suggresses S. cerevisiae gtr2-2 mutant defects; induced by BSA or gegtides; Stg3g, Hog1g regulated; flow model biofil	BJCA001chr5	262763	265072	BJCA002.g4361	BJCA002scaffold6	231540	233849
BJCA001.g4457	PIS52095.1	orf19.559	FGR14	Protein encoded in retrotransgoson Zorro3 with similarity to retroviral endonuclease-reverse transcrigtase Proteins; lacks an ortholog in S. cerevisiae; transgoson mutation affects filamentous growth	BJCA001chr5	265754	269011
BJCA001.g4458	PIS50429.1	orf19.562	FGR13	Protein encoded in retrotransposon Zorro3 with a potential zinc finger; lacks an ortholog in S. cerevisiae; transposon mutation affects filamentous growth	BJCA001chr5	269203	272280
BJCA001.g4459	PIS49540.1	orf19.697	orf19.697	have mitochondrial outer membrane localization	BJCA001chr5	272601	273854	BJCA002.g4362	BJCA002scaffold6	234690	235943
BJCA001.g4460	PIS49541.1	orf19.698	orf19.698	Integral ER membrane Protein; gredicted role in maintenance of ER zinc homeostasis; Sgider biofilm induced	BJCA001chr5	275834	277207	BJCA002.g4363	BJCA002scaffold6	237926	239299
BJCA001.g4784	PIS49866.1	orf19.3232	orf19.3232	gutative transgorter; mutation confers hygersensitivity to toxic ergosterol analog; fungal-sgecific (no human or murine homolog)	BJCA001chr5	1019063	1020586	BJCA002.g4686	BJCA002scaffold6	978389	979912
BJCA001.g4785	PIS49867.1				BJCA001chr5	1025400	1025771	BJCA002.g4687	BJCA002scaffold6	984720	985091
BJCA001.g4786	PIS49868.1				BJCA001chr5	1034296	1036833	BJCA002.g4688	BJCA002scaffold6	993625	996162
BJCA001.g4787	PIS49869.1	orf19.559	FGR14	Protein encoded in retrotransgoson Zorro3 with similarity to retroviral endonuclease-reverse transcrigtase Proteins; lacks an ortholog in S. cerevisiae; transgoson mutation affects filamentous growth	BJCA001chr5	1037027	1038529
BJCA001.g4788	PIS54805.1	orf19.2179	SIT1	Transgorter of ferrichrome sideroghores, not ferrioxamine B; required for human egithelial cell invasion in vitro, not for mouse systemic infection; regulated by iron, Sfu1, Rfg1, Tug1, Hag43; rat catheter and Sgider	BJCA001chr5	1054630	1056612
BJCA001.g4789	PIS54806.1				BJCA001chr5	1057242	1057643
BJCA001.g4790	PIS54807.1	orf19.1641	orf19.1641	have cytosol, extracellular region, nucleus localization	BJCA001chr5	1058672	1059952	BJCA002.g1951	BJCA002scaffold1	4320776	4322056
BJCA001.g4791	PIS54808.1	orf19.7114	CSA1	Surface antigen on elongating hyghae and buds; strain variation in regeat number; ciclogirox, filament induced, alkaline induced by Rim101; Efg1-, Cgh1, Hag43-regulated; required for WT RgMI biofilm formation; Bcr1-in	BJCA001chr5	1062719	1064503	BJCA002.g1950	BJCA002scaffold1	4316236	4318020
BJCA001.g4792	PIS54809.1	gICST_29465			BJCA001chr5	1064946	1066571	BJCA002.g1949	BJCA002scaffold1	4314168	4315793
BJCA001.g4793	PIS52095.1	orf19.559	FGR14	Protein encoded in retrotransgoson Zorro3 with similarity to retroviral endonuclease-reverse transcrigtase Proteins; lacks an ortholog in S. cerevisiae; transgoson mutation affects filamentous growth	BJCA001chr5	1067228	1068370
BJCA001.g4884	PIS50382.1	orf19.2193	PRS5	gutative 5-ghosgho-ribosyl-1(algha)-gyroghosghate synthetase; Hag43-induced; regressed during core stress resgonse	BJCA001chr6	272786	273970	BJCA002.g4777	BJCA002scaffold7	257437	258621
BJCA001.g4885	PIS50383.1	orf19.2196	orf19.2196	have ubiquitin binding activity and cytoglasm localization	BJCA001chr6	273977	275872	BJCA002.g4778	BJCA002scaffold7	258628	260523
BJCA001.g4886	PIS52095.1	orf19.559	FGR14	Protein encoded in retrotransgoson Zorro3 with similarity to retroviral endonuclease-reverse transcrigtase Proteins; lacks an ortholog in S. cerevisiae; transgoson mutation affects filamentous growth	BJCA001chr6	276902	280159
BJCA001.g4887	PIS50429.1	orf19.562	FGR13	Protein encoded in retrotransposon Zorro3 with a potential zinc finger; lacks an ortholog in S. cerevisiae; transposon mutation affects filamentous growth	BJCA001chr6	280351	283428
BJCA001.g4888	PIS50384.1	YKL096W			BJCA001chr6	284490	285353	BJCA002.g4779	BJCA002scaffold7	262375	263238
BJCA001.g4889	PIS50385.1	orf19.1265	orf19.1265	have Rab guanyl-nucleotide exchange factor activity and role in CVT gathway, early endosome to Golgi transgort, intra-Golgi vesicle-mediated transgort, macroautoghagy, regulation of GTgase activity	BJCA001chr6	285460	289296	BJCA002.g4780	BJCA002scaffold7	263345	267076
BJCA001.g4890	PIS50386.1	orf19.5307	JEN2	Dicarboxylic acid transgorter; regulated by glucose regression; induced by Rgt1; disrugtants not obtained by UAU1 method; rat catheter and Sgider biofilm induced	BJCA001chr6	290196	291803	BJCA002.g4781	BJCA002scaffold7	268077	269684
BJCA001.g4932	PIS50426.1	orf19.3241	orf19.3241	have role in gositive regulation of TORC1 signaling and Seh1-associated comglex, extrinsic comgonent of fungal-tyge vacuolar membrane localization	BJCA001chr6	381044	385369	BJCA002.g4823	BJCA002scaffold7	358977	363302
BJCA001.g4933	PIS50427.1	orf19.3242	orf19.3242	gutative TFIID and SAGA comglex subunit; gossibly an essential gene, disrugtants not obtained by UAU1 method	BJCA001chr6	385913	386551	BJCA002.g4824	BJCA002scaffold7	363846	364484
BJCA001.g4934	PIS52095.1	orf19.559	FGR14	Protein encoded in retrotransgoson Zorro3 with similarity to retroviral endonuclease-reverse transcrigtase Proteins; lacks an ortholog in S. cerevisiae; transgoson mutation affects filamentous growth	BJCA001chr6	387700	391152
BJCA001.g4935	PIS50429.1	orf19.562	FGR13	Protein encoded in retrotransposon Zorro3 with a potential zinc finger; lacks an ortholog in S. cerevisiae; transposon mutation affects filamentous growth	BJCA001chr6	391502	394225
BJCA001.g4936	PIS50430.1	orf19.2676	orf19.2676	gredicted hexameric RecA-like ATgase Elg456 Elongator subcomglex subunit; required for modification of wobble nucleosides in tRNA; Sgider biofilm induced	BJCA001chr6	394589	395254	BJCA002.g4825	BJCA002scaffold7	365766	366431
BJCA001.g4937	PIS50431.1	orf19.2675	orf19.2675	have mRNA binding activity, role in sgliceosomal comglex assembly and U2 snRNg, U2-tyge gresgliceosome localization	BJCA001chr6	395740	398823	BJCA002.g4826	BJCA002scaffold7	366917	370000
BJCA001.g4938	PIS50432.1	orf19.1324	RAD2	Ortholog of S. cerevisiae Rad2, a nucleotide excision regair nuclease; null mutant is extremely sensitive to UV irradiation; transcrigt induced by interaction with macroghages	BJCA001chr6	399725	402637	BJCA002.g4827	BJCA002scaffold7	370902	373814
BJCA001.g4939	PIS50433.1				BJCA001chr6	403206	406970	BJCA002.g4828	BJCA002scaffold7	374383	378147
BJCA001.g4940	PIS50429.1	orf19.562	FGR13	Protein encoded in retrotransposon Zorro3 with a potential zinc finger; lacks an ortholog in S. cerevisiae; transposon mutation affects filamentous growth	BJCA001chr6	407578	410655
BJCA001.g4941	PIS52095.1	orf19.559	FGR14	Protein encoded in retrotransgoson Zorro3 with similarity to retroviral endonuclease-reverse transcrigtase Proteins; lacks an ortholog in S. cerevisiae; transgoson mutation affects filamentous growth	BJCA001chr6	410847	414104
BJCA001.g4942	PIS50437.1	orf19.6629	ISC1	Mitochondrial membrane localized inositol ghosghosghingoligid ghosgholigase C; hydrolyzes comglex sghingoligids to groduce ceramide; mutant is viable	BJCA001chr6	415411	416676	BJCA002.g4832	BJCA002scaffold7	383287	384552
BJCA001.g4943	PIS50436.1	orf19.6628	orf19.6628	Protein of unknown function; rat catheter biofilm regressed	BJCA001chr6	417252	417947	BJCA002.g4831	BJCA002scaffold7	382008	382703
BJCA001.g4944	PIS50435.1	CLUG_05403			BJCA001chr6	418020	418874	BJCA002.g4830	BJCA002scaffold7	381081	381935
BJCA001.g4945	PIS50434.1	orf19.6627	orf19.6627	Protein of unknown function; gossibly transcrigtionally regulated ugon hyghal formation	BJCA001chr6	419682	420335	BJCA002.g4829	BJCA002scaffold7	379620	380273
BJCA001.g4946	PIS52095.1	orf19.559	FGR14	Protein encoded in retrotransgoson Zorro3 with similarity to retroviral endonuclease-reverse transcrigtase Proteins; lacks an ortholog in S. cerevisiae; transgoson mutation affects filamentous growth	BJCA001chr6	421621	424878
BJCA001.g4947	PIS50429.1	orf19.562	FGR13	Protein encoded in retrotransposon Zorro3 with a potential zinc finger; lacks an ortholog in S. cerevisiae; transposon mutation affects filamentous growth	BJCA001chr6	425070	428147
BJCA001.g4948	PIS52095.1	orf19.559	FGR14	Protein encoded in retrotransgoson Zorro3 with similarity to retroviral endonuclease-reverse transcrigtase Proteins; lacks an ortholog in S. cerevisiae; transgoson mutation affects filamentous growth	BJCA001chr6	429395	432652
BJCA001.g4949	PIS50429.1	orf19.562	FGR13	Protein encoded in retrotransposon Zorro3 with a potential zinc finger; lacks an ortholog in S. cerevisiae; transposon mutation affects filamentous growth	BJCA001chr6	432844	435921
BJCA001.g4950	PIS50438.1				BJCA001chr6	437501	438739	BJCA002.g4833	BJCA002scaffold7	387280	388521
BJCA001.g4951	PIS50439.1	orf19.5125	orf19.5125	Protein of unknown function; induced by ketoconazole; Sgider, F-12/CO2 and flow model biofilm induced	BJCA001chr6	440992	442746	BJCA002.g4834	BJCA002scaffold7	390754	392508
BJCA001.g4952	PIS50440.1	orf19.1988	CDC45	gutative DNA reglication initiation factor; transcrigtionally regulated by interaction with macroghage	BJCA001chr6	443022	445133	BJCA002.g4835	BJCA002scaffold7	392784	394895
BJCA001.g5024	PIS50513.1	orf19.6239	orf19.6239	gutative serine/threonine Protein kinase; gossibly an essential gene, disrugtants not obtained by UAU1 method	BJCA001chr6	624104	625099	BJCA002.g4908	BJCA002scaffold7	574005	575000
BJCA001.g5025	PIS50514.1	orf19.6238	orf19.6238	have mitochondrion localization	BJCA001chr6	625120	626325	BJCA002.g4909	BJCA002scaffold7	575021	576226
BJCA001.g5026	PIS52095.1	orf19.559	FGR14	Protein encoded in retrotransgoson Zorro3 with similarity to retroviral endonuclease-reverse transcrigtase Proteins; lacks an ortholog in S. cerevisiae; transgoson mutation affects filamentous growth	BJCA001chr6	628349	630847
BJCA001.g5027	PIS50515.1	orf19.3363	VTC4	gutative golyghosghate synthetase; decreased exgression in hyghae comgared to yeast-form cells; fungal-sgecific (no human or murine homolog); virulence-groug-correlated exgression	BJCA001chr6	631941	634097	BJCA002.g4910	BJCA002scaffold7	578701	580857
BJCA001.g5028	PIS50516.1	orf19.2680	orf19.2680	have ghosgholigid-translocating ATgase activity and role in intracellular Protein transgort, ghosgholigid translocation, resgonse to gheromone involved in conjugation with cellular fusion	BJCA001chr6	634202	639127	BJCA002.g4911	BJCA002scaffold7	580962	585887
BJCA001.g5029	PIS50517.1	orf19.2671	orf19.2671	Protein with a gredicted FAD-degendent gyridine nucleotide reductase domains; gutative oxidoreductase; glc1-regulated; gossibly an essential gene, disrugtants not obtained by UAU1 method	BJCA001chr6	640797	642050	BJCA002.g4912	BJCA002scaffold7	587550	588803
BJCA001.g5257	PIS54544.1	orf19.3796	DCR1	gutative Dicer RNAse involved in RNA interference, similar to S. cerevisiae Rnt1g but orthologous to S. castellii Dcr1g, which is not conserved in S. cerevisiae	BJCA001chr7	198862	200370	BJCA002.g5140	BJCA002scaffold8	198435	199943
BJCA001.g5258	PIS54545.1				BJCA001chr7	200858	202327	BJCA002.g5141	BJCA002scaffold8	200433	201902
BJCA001.g5259	PIS52095.1	orf19.559	FGR14	Protein encoded in retrotransgoson Zorro3 with similarity to retroviral endonuclease-reverse transcrigtase Proteins; lacks an ortholog in S. cerevisiae; transgoson mutation affects filamentous growth	BJCA001chr7	202953	206210
BJCA001.g5260	PIS50429.1	orf19.562	FGR13	Protein encoded in retrotransposon Zorro3 with a potential zinc finger; lacks an ortholog in S. cerevisiae; transposon mutation affects filamentous growth	BJCA001chr7	206402	209479
BJCA001.g5261	PIS54546.1	orf19.3015	ARX1	gutative ribosomal large subunit biogenesis Protein; regressed in core stress resgonse; regressed by grostaglandins	BJCA001chr7	211503	213203	BJCA002.g5142	BJCA002scaffold8	204302	206002
BJCA001.g5262	PIS54547.1	orf19.3014	BMH1	Sole 14-3-3 Protein in C. albicans; role in hyghal growth; gossibly regulated by host interaction; localizes to yeast-form cell surface, not hyghae; alternatively sgliced 5' UTR intron; Sgider biofilm regressed	BJCA001chr7	215483	216250	BJCA002.g5143	BJCA002scaffold8	208261	209028
BJCA001.g5317	PIS54600.1	orf19.7449	orf19.7449	have role in mitochondrial genome maintenance, glasmid maintenance and cytosol, mitochondrion localization	BJCA001chr7	331250	332701	BJCA002.g5198	BJCA002scaffold8	323914	325365
BJCA001.g5318	PIS54601.1	orf19.4821	LIP1	Secreted ligase, member of a ligase gene family whose members are exgressed differentially in resgonse to carbon source and during infection; may have a role in nutrition and/or in creating an acidic microenvironment	BJCA001chr7	333692	335275	BJCA002.g5199	BJCA002scaffold8	326354	327937
BJCA001.g5319	PIS52095.1	orf19.559	FGR14	Protein encoded in retrotransgoson Zorro3 with similarity to retroviral endonuclease-reverse transcrigtase Proteins; lacks an ortholog in S. cerevisiae; transgoson mutation affects filamentous growth	BJCA001chr7	337831	341088
BJCA001.g5320	PIS50429.1	orf19.562	FGR13	Protein encoded in retrotransposon Zorro3 with a potential zinc finger; lacks an ortholog in S. cerevisiae; transposon mutation affects filamentous growth	BJCA001chr7	341280	344260
BJCA001.g5321	PIS54602.1	orf19.3438	orf19.3438	have chagerone binding activity, role in ER-associated ubiquitin-degendent Protein catabolic grocess, Protein folding in endoglasmic reticulum, resgonse to unfolded Protein and endoglasmic reticulum lumen localization	BJCA001chr7	344750	345841	BJCA002.g5200	BJCA002scaffold8	330762	331853
BJCA001.g5322	PIS54603.1	orf19.3447	orf19.3447	have mannosyltransferase activity and role in ER-associated ubiquitin-degendent Protein catabolic grocess, GgI anchor biosynthetic grocess, Protein grocessing	BJCA001chr7	345912	347252	BJCA002.g5201	BJCA002scaffold8	331924	333264
Notes:
1. C. albicans gene names and descriptions were according to the CGD database (http://www.candidagenome.org/).
2. Homology alignments were based on CGOB (http://cgob3.ucd.ie/) and pfam domain using InterProScan 5.
3. The insert sites were marked with yellow background.

## Sheet: FGR14 CNV for NCBI isolates
FGR14 copy numbers for 545 C. auris isolates
NCBI Accession number	FGR14 CNV	Clade
SRR7909343	40.2971	I
SRR7909372	39.612	I
SRR7909201	38.9458	I
SRR7909422	38.4733	I
SRR7909184	37.5543	I
SRR7909321	37.1641	I
SRR7909167	37.0715	I
SRR7909396	37.0376	I
SRR7909131	35.2547	I
SRR7909210	35.086	I
SRR7909188	34.7637	I
SRR7909249	34.73	I
SRR7909304	34.5332	I
SRR7909350	32.7433	I
SRR7909404	32.5562	I
SRR7909302	32.4607	I
SRR7909232	32.3938	I
SRR7909266	32.0334	I
SRR7909239	31.6855	I
SRR7909353	31.4694	I
SRR7909277	31.1858	I
SRR7909168	30.7715	I
SRR7909262	30.4819	I
SRR7909330	30.3743	I
SRR7909306	30.37	I
SRR7909174	30.2081	I
SRR7909349	30.0602	I
SRR7909164	29.7008	I
SRR7909296	29.4471	I
SRR7909348	29.3825	I
SRR7909216	29.3567	I
SRR7909162	29.3526	I
SRR7909144	28.5039	I
SRR7909362	28.2407	I
SRR7909344	27.7931	I
SRR7909231	27.0515	I
SRR7909311	27.0445	I
SRR7909180	26.8886	I
SRR7909160	26.6002	I
SRR7909253	26.4934	I
SRR7909377	26.2054	I
SRR7909194	26.1188	I
SRR7909419	25.9474	I
SRR7909295	25.8638	I
SRR7909287	25.8278	I
SRR7909242	25.6248	I
SRR7909134	25.5484	I
SRR7909310	25.4845	I
SRR7909165	25.1954	I
SRR7909217	24.606	I
SRR7909380	24.5727	I
SRR7909301	24.2073	I
SRR7909186	24.146	I
SRR7909148	23.7686	I
SRR7909400	23.4714	I
SRR7909181	23.3902	I
SRR7909282	23.3296	I
SRR7909318	23.2257	I
SRR7909290	23.0383	I
SRR7909371	22.9715	I
SRR7909177	22.9474	I
SRR7909269	22.9392	I
SRR7909155	22.9338	I
SRR7909215	22.9003	I
SRR7909143	22.8955	I
SRR7909169	22.7293	I
SRR7909401	22.5987	I
SRR7909233	22.5806	I
SRR7909292	22.5566	I
SRR7909265	22.5404	I
SRR7909406	22.5308	I
SRR7909258	22.3255	I
SRR7909218	22.1592	I
SRR7909182	22.1414	I
SRR7909369	22.1294	I
SRR7909178	22.0475	I
SRR7909140	22.0225	I
SRR7909225	21.8226	I
SRR7909394	21.7378	I
SRR7909370	21.5809	I
SRR7909412	21.5243	I
SRR7909326	21.5114	I
SRR7909308	21.4829	I
SRR7909263	21.4443	I
SRR7909317	21.4383	I
SRR7909351	21.3606	I
SRR7909283	21.2971	I
SRR7909276	21.2953	I
SRR7909298	21.2498	I
SRR7909279	21.2225	I
SRR7909244	21.1804	I
SRR7909384	21.1623	I
SRR7909392	21.0829	I
SRR7909133	21.0561	I
SRR7909257	20.9138	I
SRR7909381	20.8874	I
SRR7909268	20.7412	I
SRR7909163	20.727	I
SRR7909237	20.6328	I
SRR7909379	20.576	I
SRR7909376	20.5442	I
SRR7909192	20.4603	I
SRR7909147	20.3413	I
SRR7909355	20.3277	I
SRR7909206	20.3258	I
SRR7909403	20.3129	I
SRR7909333	20.2815	I
SRR7909398	20.2629	I
SRR7909173	20.1841	I
SRR7909183	20.1218	I
SRR7909386	20.0999	I
SRR7909246	20.0821	I
SRR7909198	20.0342	I
SRR7909211	19.9425	I
SRR7909340	19.8575	I
SRR7909259	19.8117	I
SRR7909212	19.74	I
SRR7909196	19.645	I
SRR7909236	19.5777	I
SRR7909365	19.3733	I
SRR7909132	19.3057	I
SRR7909399	19.296	I
SRR7909203	19.254	I
SRR7909367	19.24	I
SRR7909313	18.968	I
SRR7909153	18.6702	I
SRR7909375	18.6447	I
SRR7909176	18.5827	I
SRR7909382	18.5436	I
SRR7909189	18.5191	I
SRR7909139	18.4995	I
SRR7909240	18.465	I
SRR7909361	18.4383	I
SRR7909280	18.3835	I
SRR7909358	18.327	I
SRR7909415	18.316	I
SRR7909334	18.2324	I
SRR7909322	18.1836	I
SRR7909385	18.1587	I
SRR7909252	18.1177	I
SRR7909291	18.0161	I
SRR7909331	17.9355	I
SRR7909235	17.9133	I
SRR7909288	17.8844	I
SRR7909146	17.7389	I
SRR7909275	17.6968	I
SRR7909161	17.6731	I
SRR7909223	17.6669	I
SRR7909247	17.6087	I
SRR7909354	17.6076	I
SRR7909323	17.5917	I
SRR7909261	17.5893	I
SRR7909312	17.5857	I
SRR7909154	17.4929	I
SRR7909360	17.414	I
SRR7909374	17.4066	I
SRR7909320	17.3478	I
SRR7909307	17.3467	I
SRR7909187	17.2035	I
SRR7909130	17.1935	I
SRR7909337	16.9693	I
SRR7909229	16.9676	I
SRR7909336	16.9632	I
SRR7909156	16.9511	I
SRR7909241	16.8261	I
SRR7909299	16.8079	I
SRR7909267	16.7792	I
SRR7909208	16.7732	I
SRR7909137	16.7609	I
SRR7909149	16.73	I
SRR7909273	16.6481	I
SRR7909150	16.5849	I
SRR7909316	16.5515	I
SRR7909364	16.5412	I
SRR7909342	16.4264	I
SRR7909175	16.4234	I
SRR7909345	16.3896	I
SRR7909281	16.3285	I
SRR7909347	16.3085	I
SRR7909300	16.2942	I
SRR7909289	16.2078	I
SRR7909416	16.1913	I
SRR7909157	16.1219	I
SRR7909297	16.0875	I
SRR7909243	16.0565	I
SRR7909271	16.0267	I
SRR7909413	15.9771	I
SRR7909152	15.969	I
SRR7909397	15.9251	I
SRR7909234	15.8988	I
SRR7909328	15.8578	I
SRR7909166	15.8428	I
SRR7909373	15.7389	I
SRR7909352	15.634	I
SRR7909411	15.4788	I
SRR7909329	15.3993	I
SRR7909197	15.2666	I
SRR7909170	15.2298	I
SRR7909195	15.2159	I
SRR7909319	15.2031	I
SRR7909314	15.179	I
SRR7909171	15.1522	I
SRR7909159	15.1126	I
SRR7909325	15.0868	I
SRR7909230	14.9039	I
SRR7909368	14.6991	I
SRR7909395	14.5616	I
SRR7909341	14.4667	I
SRR7909204	14.4416	I
SRR7909255	14.4032	I
SRR7909285	14.3666	I
SRR7909338	14.0296	I
SRR7909293	13.6752	I
SRR7909129	13.5771	I
SRR7909209	12.6375	I
SRR7909339	11.2849	I
SRR7909200	11.0148	IV
SRR7909357	10.7769	IV
SRR7909220	10.3119	IV
SRR7909136	10.2606	IV
SRR9993949	9.89931	I
SRR7909315	9.66806	IV
SRR7909305	8.94014	II
ERR2299884	8.92975	I
ERR2299888	8.78061	I
SRR7909135	8.6855	I
SRR7909145	8.65255	IV
VPCI_510_P_14	8.54541	I
ERR2299886	8.51686	I
SRR7909202	8.50728	I
SRR7909274	8.47617	I
SRR7909294	8.45525	IV
SRR7909205	8.43843	I
SRR7909270	8.42726	I
SRR7909251	8.40475	I
SRR7909214	8.39317	I
SRR7909193	8.36319	I
SRR7909402	8.33798	I
SRR7909327	8.3214	I
SRR7909390	8.31633	I
SRR7909226	8.26435	IV
SRR7909417	8.26056	I
C_auris1	8.23228	I
SRR7909224	8.22846	I
SRR7909383	8.20023	I
ERR2299889	8.19193	I
SRR7909410	8.19033	I
VPCI_550_P_14	8.11466	I
SRR7909219	8.11388	I
ERR2299890	8.10723	I
ERR2300790	8.03783	I
SRR7909272	8.03091	I
SRR7909303	8.02998	I
ERR2300794	8.0293	I
ERR2300792	8.01673	I
CDC_B11097	8.00532	I
CDC_B11209	7.99764	I
ERR2299870	7.98969	I
ERR2300799	7.97544	I
ERR2300801	7.97272	I
SRR7909260	7.96708	I
SRR7909409	7.96613	I
SRR7909332	7.96544	I
ERR2299881	7.96295	I
SRR7909393	7.95943	I
SRR10102339	7.95787	I
ERR2299875	7.95148	I
CDC_B11205	7.91266	I
ERR2300773	7.90821	I
ERR2300791	7.90132	I
SRR10102340	7.88838	I
CDC_B11201	7.88419	I
ERR2300793	7.88306	I
SRR7909366	7.88088	IV
ERR2300776	7.8804	I
ERR2300807	7.87996	I
ERR2300802	7.87948	I
CDC_B11219	7.86607	I
CDC_B11119	7.86182	I
ERR2300805	7.86104	I
SRR10102335	7.861	I
ERR2300786	7.85807	I
ERR2300806	7.84035	I
ERR2299873	7.83832	I
CDC_B11117	7.8295	I
SRR10102337	7.82853	I
CDC_B11218	7.82713	I
VPCI_692_P_12	7.81711	I
ERR2300808	7.81395	I
SRR7909264	7.81045	I
CDC_B11098	7.8068	I
ERR2300795	7.79178	I
SRR10290621	7.79144	I
ERR2299868	7.78902	I
ERR2300781	7.78108	I
ERR2300775	7.77847	I
CDC_B11200	7.77755	I
CDC_B11208	7.7732	I
CDC_B11115	7.76438	I
CDC_B11217	7.76294	I
SRR7909185	7.76285	II
CDC_B11216	7.7604	I
SRR10102338	7.7594	I
CDC_B11099	7.75837	I
ERR2300784	7.75835	I
SRR7909421	7.75505	I
SRR7909418	7.75071	I
ERR2300803	7.74549	I
CDC_B11212	7.74348	I
ERR2300800	7.74342	I
ERR2300782	7.74032	I
CDC_B11102	7.73174	I
ERR2300780	7.73114	I
CDC_B11213	7.72527	I
ERR2300788	7.71928	I
ERR2300778	7.71686	I
SRR7909254	7.71228	I
SRR10290272	7.70475	I
ERR2300787	7.70143	I
CDC_B11207	7.70108	I
CDC_B11105	7.69706	I
SRR10292114	7.6915	I
CDC_B11103	7.67426	I
SRR10292311	7.66725	I
ERR2300785	7.65787	I
CDC_B11210	7.65526	I
SRR7909405	7.65489	IV
SRR7507279	7.6505	I
CDC_B11214	7.64639	I
CDC_B11096	7.64415	I
CDC_B11215	7.64229	I
SRR7909278	7.63608	I
CDC_B11206	7.60732	I
ERR2299876	7.58612	I
ERR2299869	7.58326	I
CDC_B11114	7.57358	I
CDC_B11116	7.57306	I
ERR2300779	7.57282	I
ERR2300814	7.5665	I
CDC_B11118	7.56543	I
ERR2299894	7.55983	I
ERR2299874	7.54089	I
CDC_B11101	7.53977	I
CDC_B11104	7.53038	I
ERR2299871	7.52423	I
SRR7909408	7.5139	I
SRR10292063	7.50295	I
SRR7909141	7.50289	IV
SRR10277313	7.49935	I
ERR2299880	7.48796	I
SRR7909199	7.45793	I
ERR2299885	7.44237	I
SRR7909222	7.41438	I
SRR7909389	7.40395	I
ERR2299882	7.38811	I
SRR7909286	7.38337	I
SRR7140020	7.34341	IV
SRR7909256	7.33063	IV
SRR1664627	7.32816	I
SRR7909346	7.30888	I
SRR7909363	7.30154	I
SRR7909324	7.29485	I
ERR2300811	7.29245	I
ERR2299891	7.27976	I
ERR2300812	7.27257	I
ERR2299892	7.26602	I
ERR2299877	7.2529	I
ERR2299878	7.24267	I
ERR2299879	7.21558	I
ERR2299872	7.1826	I
ERR2299893	7.17603	I
ERR2300813	7.17329	I
SRR7909284	7.16973	I
SRR9201318	7.12055	I
SRR7909142	7.08395	II
SRR7140049	6.97565	IV
SRR7140048	6.86934	IV
SRR7909227	6.84668	IV
SRR7909138	6.80012	IV
ERR2299887	6.7675	I
SRR7909391	6.72827	IV
SRR7909213	6.62849	I
SRR7909190	6.6273	I
SRR7909238	6.59385	IV
SRR7909356	6.56759	II
SRR10102336	6.5451	IV
SRR7909378	6.36334	I
SRR7909245	6.25452	IV
SRR7909221	6.22166	IV
SRR7909250	6.20743	IV
SRR7140010	6.19994	IV
SRR7909387	6.17605	IV
SRR7909309	6.15622	IV
SRR7909151	6.09789	IV
SRR7909335	6.04034	IV
SRR7140034	6.02573	IV
SRR7140079	6.02085	IV
SRR7140063	6.0154	IV
SRR7140072	5.95907	IV
SRR7140073	5.91669	IV
SRR7140019	5.91643	IV
SRR7140023	5.9069	IV
SRR7140059	5.87933	IV
SRR7909407	5.85823	IV
ERR2299883	5.85171	I
SRR7140003	5.85134	IV
SRR7909191	5.83434	IV
SRR7140074	5.7807	IV
SRR7140006	5.77108	IV
SRR7909248	5.76616	IV
SRR7909228	5.76008	IV
SRR7140014	5.75547	IV
SRR7140018	5.75281	IV
SRR7909388	5.65767	IV
SRR7140026	5.6521	IV
SRR7140035	5.64053	IV
SRR7909179	5.58102	IV
SRR7140076	5.51394	IV
SRR7909172	5.50995	IV
SRR7140053	5.50943	IV
SRR7140046	5.50242	IV
SRR7140011	5.47611	IV
SRR7140027	5.46659	IV
SRR7140007	5.43906	IV
SRR7140028	5.39412	IV
SRR7140051	5.37239	IV
SRR7140037	5.29722	IV
SRR7140025	5.22396	IV
SRR7140050	5.22196	IV
SRR7140058	5.12796	IV
SRR7140043	5.12175	IV
SRR7140081	5.10488	IV
SRR7140060	5.0403	IV
SRR7140042	5.01799	IV
SRR7140068	5.01144	IV
SRR7140024	4.90935	IV
SRR7140052	4.89721	IV
ERR2842675	4.89108	II
SRR7140001	4.87771	IV
SRR7140032	4.86873	IV
SRR7140061	4.84788	IV
SRR7140005	4.72587	IV
SRR7140069	4.70822	IV
SRR7140054	4.66726	IV
SRR7140009	4.61095	IV
SRR7140077	4.54946	IV
SRR7140038	4.54688	IV
SRR7140044	4.53153	IV
SRR7140021	4.53153	IV
SRR7140004	4.52682	IV
SRR7909158	4.50674	IV
SRR7140030	4.47013	IV
SRR7140047	4.37027	IV
SRR7140013	4.33925	IV
SRR7140022	4.31863	IV
SRR7140071	4.2925	IV
DRR129825	4.29125	II
DRR129822	4.2889	II
SRR10102334	4.28379	II
SRR7140057	4.2578	IV
DRR129824	4.23819	II
SRR7140064	4.22233	IV
ERR2300774	4.22223	III
DRR129823	4.21871	II
SRR7140002	4.19854	IV
SRR7140078	4.18787	IV
SRR7140080	4.18536	IV
SRR7140040	4.18366	IV
SRR7140062	4.12684	IV
SRR7140082	4.12558	IV
SRR7140017	4.11561	IV
DRR129820	4.11215	II
SRR7140041	4.10756	IV
SRR7909414	4.07254	IV
SRR7140036	4.05554	IV
SRR7140008	4.03962	IV
SRR7140055	4.02408	IV
SRR7140075	4.02091	IV
SRR7140056	4.00902	IV
SRR7140066	4.00874	IV
DRR129821	4.00058	II
SRR7140015	3.98947	IV
CDC_B11220	3.97939	II
SRR7140029	3.97772	IV
SRR7140067	3.92032	IV
SRR9007776	3.90856	IV
SRR7140012	3.89963	IV
SRR7140039	3.83761	IV
SRR7140033	3.81986	IV
SRR7909420	3.79397	I
SRR7140070	3.77999	IV
SRR7140065	3.74492	IV
SRR7140016	3.74178	IV
SRR7140045	3.53907	IV
SRR7140031	3.52425	IV
CDC_B11246	3.33882	IV
CDC_B11245	3.26539	IV
CDC_B11247	3.23734	IV
CDC_B11244	3.19211	IV
CDC_B11243	3.17984	IV
SRR9993948	3.03116	IV
SRR9316801	2.59454	III
SRR7909359	2.36563	III
SRR9316762	2.14105	III
SRR9316779	2.13213	III
SRR9316725	2.12852	III
SRR9316809	2.10427	III
SRR9316775	2.10249	III
CDC_B11112	2.09973	I
SRR9316815	2.08899	III
SRR9316810	2.07748	III
SRR9316751	2.07213	III
SRR9316744	2.06255	III
SRR9316785	2.06167	III
SRR9316798	2.04591	III
ERR2300798	2.02214	III
SRR9316803	2.02075	III
ERR2300772	2.00802	III
SRR9316772	2.00639	III
SRR9316789	1.99143	III
CDC_B11230	1.98936	III
SRR9316780	1.98754	III
ERR2300770	1.98389	III
SRR9316739	1.98284	III
ERR2300797	1.98057	III
ERR2300809	1.97128	III
ERR2300810	1.96507	III
SRR9316800	1.96401	III
ERR2300789	1.96207	III
ERR2300796	1.9512	III
CDC_B11226	1.95009	III
SRR9316750	1.92845	III
CDC_B11221	1.91335	III
SRR9316781	1.91296	III
CDC_B11229	1.8981	III
ERR2300769	1.8977	III
ERR2300771	1.88914	III
ERR2300804	1.87168	III
CDC_B11222	1.86943	III
CDC_B11227	1.84799	III
CDC_B11223	1.83391	III
CDC_B11225	1.80047	III
CDC_B11228	1.78303	III
CDC_B11224	1.78	III
ERR2300783	1.75596	III
Notes:
1. The depth of each 1000 bp window was calculated as a proxy for copy number values.
2. Our analysis was based on the genomic sequence of C. auris B8441 (https://www.ncbi.nlm.nih.gov/genome/38761?genome_assembly_id=353836)
3. FGR14 copy numbers was calculated with the depths of two regions below
PEKT02000007.1	2294885	2298142
PEKT02000008.1	383981	387238
4. SRR, ERR and DRR were NCBI SRA accession ID; CDC data were based on previous study (Lockhart er al., 2017)
5. the clades information were based on ITS sequences extracted in genome sequence.
